# Supplementary material for: scCirclehunter delineates ecDNA-containing cells using single-cell ATAC-seq, with a focus on glioblastoma
Source: Cell Discov. 2025 Dec 9;11:98. doi: 10.1038/s41421-025-00842-9 (PMC12686523; doi:10.1038/s41421-025-00842-9)
Supplement: Supplementary file 2 — Supplementary Table S1 [file 41421_2025_842_MOESM2_ESM.xlsx]

## Sheet: Table S1
Supplementary Table S1 - Comparison of breakpoint estimates of ecDNA fragments carrying key oncogenes.
Sample	chrom	AA breakpoint	scCirclehunter breakpoint	ATACamp breakpoint	Error (scCirclehunter-AA)	ecDNA
GBM39	chr7	54763282	54763282	54762676	0	ecEGFR
GBM39	chr7	55127266	55127265	55127676	-1	ecEGFR
GBM39	chr7	55155021	55155021	55154285	0	ecEGFR
GBM39	chr7	56049369	56049368	56052285	-1	ecEGFR
GBM39	chr8	127080707	127080735	-	28	ecMYC
GBM39	chr8	128452921	128452907	-	-14	ecMYC
PC3	chr8	127717002	127717002	127716862	0	ecMYC
PC3	chr8	127818977	127833401	127833862	14424	ecMYC
COLO320DM	chr8	127750354	127750354	-	0	ecPVT1
COLO320DM	chr8	127826014	127824394	-	-1620	ecPVT1
COLO320DM	chr8	126694323	126694324	-	1	ecMYC
COLO320DM	chr8	127744339	127744332	-	-7	ecMYC
