# Supplementary material for: scCirclehunter delineates ecDNA-containing cells using single-cell ATAC-seq, with a focus on glioblastoma
Source: Cell Discov. 2025 Dec 9;11:98. doi: 10.1038/s41421-025-00842-9 (PMC12686523; doi:10.1038/s41421-025-00842-9)
Supplement: Supplementary file 3 — Supplementary Table S2 [file 41421_2025_842_MOESM3_ESM.xlsx]

## Sheet: Table S2
Supplementary Table S2 - Single-cell/Single-nucleus ATAC-seq data from tumor (n=148) tissues of cancer patients, available in the GEO/EGA database.
Type	Type_fixed	GSM/EGA/SRA	Lesions	Stage	Tissue	Tissue_detailed	Patient	Library	Library2	ecDNA detection
ccRCC	Clear Cell Renal Cell Carcinoma	GSM6290543	Tumor		ccRCC	ccRCC	RCC112	scATAC	scATAC	ecDNA+
ccRCC	Clear Cell Renal Cell Carcinoma	GSM6290545	Tumor		ccRCC	ccRCC	RCC113	scATAC	scATAC	ecDNA+
ccRCC	Clear Cell Renal Cell Carcinoma	GSM6290549	Tumor		ccRCC	ccRCC	RCC115	scATAC	scATAC	ecDNA+
ccRCC	Clear Cell Renal Cell Carcinoma	GSM6290535	Tumor		ccRCC	ccRCC	RCC101	scATAC	scATAC	ecDNA+
ccRCC	Clear Cell Renal Cell Carcinoma	GSM6290553	Tumor		ccRCC	ccRCC	RCC119	scATAC	scATAC	ecDNA+
ccRCC	Clear Cell Renal Cell Carcinoma	GSM6290525	Tumor		ccRCC	ccRCC	RCC87	scATAC	scATAC	ecDNA+
ccRCC	Clear Cell Renal Cell Carcinoma	SRR16213608	Tumor		ccRCC	ccRCC		scATAC	scATAC	ecDNA-
ccRCC	Clear Cell Renal Cell Carcinoma	SRR16213609	Tumor		ccRCC	ccRCC		scATAC	scATAC	ecDNA-
ccRCC	Clear Cell Renal Cell Carcinoma	SRR16213610	Tumor		ccRCC	ccRCC		scATAC	scATAC	ecDNA-
ccRCC	Clear Cell Renal Cell Carcinoma	GSM6290541	Tumor		ccRCC	ccRCC	RCC106	scATAC	scATAC	ecDNA-
ccRCC	Clear Cell Renal Cell Carcinoma	GSM6290547	Tumor		ccRCC	ccRCC	RCC114	scATAC	scATAC	ecDNA-
ccRCC	Clear Cell Renal Cell Carcinoma	GSM6290539	Tumor		ccRCC	ccRCC	RCC104	scATAC	scATAC	ecDNA-
ccRCC	Clear Cell Renal Cell Carcinoma	GSM6290531	Tumor		ccRCC	ccRCC	RCC99	scATAC	scATAC	ecDNA-
ccRCC	Clear Cell Renal Cell Carcinoma	GSM6290533	Tumor		ccRCC	ccRCC	RCC100	scATAC	scATAC	ecDNA-
ccRCC	Clear Cell Renal Cell Carcinoma	GSM6290537	Tumor		ccRCC	ccRCC	RCC103	scATAC	scATAC	ecDNA-
ccRCC	Clear Cell Renal Cell Carcinoma	GSM6290551	Tumor		ccRCC	ccRCC	RCC116	scATAC	scATAC	ecDNA-
ccRCC	Clear Cell Renal Cell Carcinoma	GSM6290555	Tumor		ccRCC	ccRCC	RCC120	scATAC	scATAC	ecDNA-
ccRCC	Clear Cell Renal Cell Carcinoma	GSM6290529	Tumor		ccRCC	ccRCC	RCC96	scATAC	scATAC	ecDNA-
ccRCC	Clear Cell Renal Cell Carcinoma	GSM6290519	Tumor		ccRCC	ccRCC	RCC81	scATAC	scATAC	ecDNA-
ccRCC	Clear Cell Renal Cell Carcinoma	GSM6290521	Tumor		ccRCC	ccRCC	RCC84	scATAC	scATAC	ecDNA-
ccRCC	Clear Cell Renal Cell Carcinoma	GSM6290523	Tumor		ccRCC	ccRCC	RCC86	scATAC	scATAC	ecDNA-
ccRCC	Clear Cell Renal Cell Carcinoma	GSM6290527	Tumor		ccRCC	ccRCC	RCC94	scATAC	scATAC	ecDNA-
colon	Colorectal Cancer	GSM6058842	Tumor		CRC-CRC	CRC-CRC	CRC-1	scATAC	scATAC	ecDNA+
colon	Colorectal Cancer	GSM6058790	Tumor		CRC-Polyp	CRC-Polyp	A002	scATAC	scATAC	ecDNA+
colon	Colorectal Cancer	GSM6058788	Tumor		CRC-Polyp	CRC-Polyp	A002	scATAC	scATAC	ecDNA+
colon	Colorectal Cancer	GSM6058835	Tumor		CRC-Polyp	CRC-Polyp	A015	scATAC	scATAC	ecDNA+
colon	Colorectal Cancer	GSM6058836	Tumor		CRC-Polyp	CRC-Polyp	A015	scATAC	scATAC	ecDNA+
colon	Colorectal Cancer	GSM6058834	Tumor		CRC-Polyp	CRC-Polyp	A015	scATAC	scATAC	ecDNA+
colon	Colorectal Cancer	GSM6058831	Tumor		CRC-Polyp	CRC-Polyp	A015	scATAC	scATAC	ecDNA+
colon	Colorectal Cancer	GSM6058827	Tumor		CRC-Polyp	CRC-Polyp	A015	scATAC	scATAC	ecDNA+
colon	Colorectal Cancer	GSM6058846	Tumor		CRC-Polyp	CRC-Polyp	F	scATAC	scATAC	ecDNA+
colon	Colorectal Cancer	GSM6058815	Tumor		CRC-Polyp	CRC-Polyp	A014	scATAC	scATAC	ecDNA+
colon	Colorectal Cancer	GSM6058816	Tumor		CRC-Polyp	CRC-Polyp	A014	scATAC	scATAC	ecDNA+
colon	Colorectal Cancer	GSM6058825	Tumor		CRC-Polyp	CRC-Polyp	A015	scATAC	scATAC	ecDNA+
colon	Colorectal Cancer	GSM6058811	Tumor		CRC-Polyp	CRC-Polyp	A014	scATAC	scATAC	ecDNA+
colon	Colorectal Cancer	GSM6058812	Tumor		CRC-Polyp	CRC-Polyp	A014	scATAC	scATAC	ecDNA+
colon	Colorectal Cancer	GSM6058805	Tumor		CRC-Polyp	CRC-Polyp	A002	scATAC	scATAC	ecDNA+
colon	Colorectal Cancer	GSM6058802	Tumor		CRC-Polyp	CRC-Polyp	A002	scATAC	scATAC	ecDNA+
colon	Colorectal Cancer	GSM6058803	Tumor		CRC-Polyp	CRC-Polyp	A002	scATAC	scATAC	ecDNA+
colon	Colorectal Cancer	GSM6058804	Tumor		CRC-Polyp	CRC-Polyp	A002	scATAC	scATAC	ecDNA+
colon	Colorectal Cancer	GSM6058795	Tumor		CRC-Polyp	CRC-Polyp	A002	scATAC	scATAC	ecDNA+
colon	Colorectal Cancer	GSM6058791	Tumor		CRC-Polyp	CRC-Polyp	A002	scATAC	scATAC	ecDNA+
colon	Colorectal Cancer	GSM6058844	Tumor		CRC-CRC	CRC-CRC	CRC-3	scATAC	scATAC	ecDNA+
colon	Colorectal Cancer	GSM6058845	Tumor		CRC-CRC	CRC-CRC	CRC-4	scATAC	scATAC	ecDNA+
colon	Colorectal Cancer	GSM4472969	Tumor		CRC	CRC		mtscATAC-seq	scATAC	ecDNA-
colon	Colorectal Cancer	GSM6058841	Tumor		CRC-Polyp	CRC-Polyp	A022	scATAC	scATAC	ecDNA-
colon	Colorectal Cancer	GSM6058843	Tumor		CRC-CRC	CRC-CRC	CRC-2	scATAC	scATAC	ecDNA-
colon	Colorectal Cancer	GSM6058839	Tumor		CRC-Polyp	CRC-Polyp	A018	scATAC	scATAC	ecDNA-
colon	Colorectal Cancer	GSM6058840	Tumor		CRC-Polyp	CRC-Polyp	A018	scATAC	scATAC	ecDNA-
colon	Colorectal Cancer	GSM6058801	Tumor		CRC-Polyp	CRC-Polyp	A002	scATAC	scATAC	ecDNA-
colon	Colorectal Cancer	GSM6058798	Tumor		CRC-Polyp	CRC-Polyp	A002	scATAC	scATAC	ecDNA-
colon	Colorectal Cancer	GSM6058787	Tumor		CRC-Polyp	CRC-Polyp	A002	scATAC	scATAC	ecDNA-
colon	Colorectal Cancer	GSM6058789	Tumor		CRC-Polyp	CRC-Polyp	A002	scATAC	scATAC	ecDNA-
colon	Colorectal Cancer	GSM6058783	Tumor		CRC-Polyp	CRC-Polyp	A001	scATAC	scATAC	ecDNA-
colon	Colorectal Cancer	GSM6058784	Tumor		CRC-Polyp	CRC-Polyp	A001	scATAC	scATAC	ecDNA-
colon	Colorectal Cancer	GSM6058785	Tumor		CRC-Polyp	CRC-Polyp	A001	scATAC	scATAC	ecDNA-
colon	Colorectal Cancer	GSM6058782	Tumor		CRC-Polyp	CRC-Polyp	A001	scATAC	scATAC	ecDNA-
colon	Colorectal Cancer	GSM6058832	Tumor		CRC-Polyp	CRC-Polyp	A015	scATAC	scATAC	ecDNA-
colon	Colorectal Cancer	GSM6058849	Tumor		CRC-Polyp	CRC-Polyp	F	scATAC	scATAC	ecDNA-
colon	Colorectal Cancer	GSM6058830	Tumor		CRC-Polyp	CRC-Polyp	A015	scATAC	scATAC	ecDNA-
colon	Colorectal Cancer	GSM6058826	Tumor		CRC-Polyp	CRC-Polyp	A015	scATAC	scATAC	ecDNA-
colon	Colorectal Cancer	GSM6058819	Tumor		CRC-Polyp	CRC-Polyp	A014	scATAC	scATAC	ecDNA-
colon	Colorectal Cancer	GSM6058814	Tumor		CRC-Polyp	CRC-Polyp	A014	scATAC	scATAC	ecDNA-
colon	Colorectal Cancer	GSM6058824	Tumor		CRC-CRC	CRC-CRC	A015	scATAC	scATAC	ecDNA-
colon	Colorectal Cancer	GSM6058820	Tumor		CRC-Polyp	CRC-Polyp	A014	scATAC	scATAC	ecDNA-
colon	Colorectal Cancer	GSM6058813	Tumor		CRC-Polyp	CRC-Polyp	A014	scATAC	scATAC	ecDNA-
colon	Colorectal Cancer	GSM6058808	Tumor		CRC-Polyp	CRC-Polyp	A008	scATAC	scATAC	ecDNA-
colon	Colorectal Cancer	GSM6058809	Tumor		CRC-Polyp	CRC-Polyp	A010	scATAC	scATAC	ecDNA-
colon	Colorectal Cancer	GSM6058810	Tumor		CRC-Polyp	CRC-Polyp	A010	scATAC	scATAC	ecDNA-
colon	Colorectal Cancer	GSM6058848	Tumor		CRC-Polyp	CRC-Polyp	F	scATAC	scATAC	ecDNA-
colon	Colorectal Cancer	GSM6058778	Tumor		CRC-Polyp	CRC-Polyp	A001	scATAC	scATAC	ecDNA-
colon	Colorectal Cancer	GSM6058777	Tumor		CRC-Polyp	CRC-Polyp	A001	scATAC	scATAC	ecDNA-
colon	Colorectal Cancer	GSM6058776	Tumor		CRC-Polyp	CRC-Polyp	A001	scATAC	scATAC	ecDNA-
colon	Colorectal Cancer	GSM6058775	Tumor		CRC-Polyp	CRC-Polyp	A001	scATAC	scATAC	ecDNA-
colon	Colorectal Cancer	GSM6058770	Tumor		CRC-Polyp	CRC-Polyp	A001	scATAC	scATAC	ecDNA-
colon	Colorectal Cancer	GSM6058771	Tumor		CRC-CRC	CRC-CRC	A001	scATAC	scATAC	ecDNA-
colon	Colorectal Cancer	GSM6058772	Tumor		CRC-Polyp	CRC-Polyp	A001	scATAC	scATAC	ecDNA-
colon	Colorectal Cancer	GSM6058847	Tumor		CRC-Polyp	CRC-Polyp	F	scATAC	scATAC	ecDNA-
colon	Colorectal Cancer	GSM6058807	Tumor		CRC-Polyp	CRC-Polyp	A008	scATAC	scATAC	ecDNA-
colon	Colorectal Cancer	GSM6058796	Tumor		CRC-Polyp	CRC-Polyp	A002	scATAC	scATAC	ecDNA-
colon	Colorectal Cancer	GSM6058797	Tumor		CRC-Polyp	CRC-Polyp	A002	scATAC	scATAC	ecDNA-
cutaneous_squamous_cell_carcinoma	Cutaneous Squamous Cell Carcinoma	GSM5788504	Tumor		skin	skin		snATAC	snATAC	ecDNA-
glioma	Glioma	EGAF00002559213	Tumor		Low Grade Astrocytoma IDHR132H mutant	glioma	SF11964	snATAC	snATAC	ecDNA+
glioma	Glioma	EGAF00002559215	Tumor		Recurrent oligodendroglioma	glioma	SF11612	snATAC	snATAC	ecDNA+
glioma	Glioma	EGAF00002559218	Tumor		IDH1 mutant oligodendroglioma	glioma	SF11949	snATAC	snATAC	ecDNA+
glioma	Glioma	GSM4983568	Tumor	Recurrent	pGBM	glioma		scATAC	scATAC	ecDNA+
glioma	Glioma	GSM4983569	Tumor	Recurrent	pGBM	glioma		scATAC	scATAC	ecDNA+
glioma	Glioma	GSM4983564	Tumor	primary	pGBM	glioma		scATAC	scATAC	ecDNA+
glioma	Glioma	GSM4983566	Tumor	primary	pGBM	glioma		scATAC	scATAC	ecDNA+
glioma	Glioma	EGAF00002559212	Tumor		IDH1 Mutant GBM	glioma	SF12017	snATAC	snATAC	ecDNA-
glioma	Glioma	GSM4983567	Tumor	Recurrent	pGBM	glioma		scATAC	scATAC	ecDNA-
glioma	Glioma	GSM7221335	Tumor		IDH mutant astrocytoma	glioma		scMultiome-scATAC	scATAC	ecDNA-
glioma	Glioblastoma	EGAF00002559211	Tumor		GBM	IDH_wt GBM	SF11956	snATAC	snATAC	ecDNA+
glioma	Glioblastoma	EGAF00002559214	Tumor	primary	GBM	IDH_wt GBM	SF11331	snATAC	snATAC	ecDNA+
glioma	Glioblastoma	EGAF00008040167	Tumor		GBM	IDH_wt GBM	P519_7	snATAC	snATAC	ecDNA+
glioma	Glioblastoma	EGAF00008040173	Tumor		GBM	IDH_wt GBM	P521_2	snATAC	snATAC	ecDNA+
glioma	Glioblastoma	EGAF00008040175	Tumor		GBM	IDH_wt GBM	P521_3	snATAC	snATAC	ecDNA+
glioma	Glioblastoma	EGAF00008040180	Tumor		GBM	IDH_wt GBM	P521_7	snATAC	snATAC	ecDNA+
glioma	Glioblastoma	EGAF00008040182	Tumor		GBM	IDH_wt GBM	P521_8	snATAC	snATAC	ecDNA+
glioma	Glioblastoma	EGAF00008040210	Tumor		GBM	IDH_wt GBM	P529_10	snATAC	snATAC	ecDNA+
glioma	Glioblastoma	EGAF00008040216	Tumor		GBM	IDH_wt GBM	P529_4	snATAC	snATAC	ecDNA+
glioma	Glioblastoma	EGAF00008040226	Tumor		GBM	IDH_wt GBM	P529_8	snATAC	snATAC	ecDNA+
glioma	Glioblastoma	EGAF00008430625	Tumor		GBM	IDH_wt GBM	P524_9	snATAC	snATAC	ecDNA+
glioma	Glioblastoma	GSM7221333	Tumor		GBM	IDH_wt GBM		scMultiome-scATAC	scATAC	ecDNA+
glioma	Glioblastoma	GSM4131777	Tumor	primary	aGBM	IDH_wt GBM	GBM4250	scATAC	scATAC	ecDNA+
glioma	Glioblastoma	GSM4131778	Tumor	primary	aGBM	IDH_wt GBM	GBM4275	scATAC	scATAC	ecDNA+
glioma	Glioblastoma	GSM4131779	Tumor	primary	aGBM	IDH_wt GBM	GBM4349	scATAC	scATAC	ecDNA+
glioma	Glioblastoma	EGAF00002559216	Tumor		GBM	IDH_wt GBM	SF11979	snATAC	snATAC	ecDNA-
glioma	Glioblastoma	EGAF00002559217	Tumor		GBM	IDH_wt GBM	SF11215	snATAC	snATAC	ecDNA-
glioma	Glioblastoma	EGAF00008040162	Tumor		GBM	IDH_wt GBM	P519_4	snATAC	snATAC	ecDNA-
glioma	Glioblastoma	EGAF00008040164	Tumor		GBM	IDH_wt GBM	P519_5	snATAC	snATAC	ecDNA-
glioma	Glioblastoma	GSM4131776	Tumor	primary	aGBM	IDH_wt GBM	GBM4218	scATAC	scATAC	ecDNA-
liver_cancer	Liver Cancer	GSM7093997	Tumor	primary	Liver	Liver		scATAC	scATAC	ecDNA+
liver_cancer	Liver Cancer	GSM7094008	Tumor	primary	Liver	Liver		scATAC	scATAC	ecDNA-
liver_cancer	Liver Cancer	GSM7094007	Tumor	primary	Liver	Liver		scATAC	scATAC	ecDNA-
liver_cancer	Liver Cancer	GSM7094006	Tumor	primary	Liver	Liver		scATAC	scATAC	ecDNA-
liver_cancer	Liver Cancer	GSM7094005	Tumor	primary	Liver	Liver		scATAC	scATAC	ecDNA-
liver_cancer	Liver Cancer	GSM7094004	Tumor	primary	Liver	Liver		scATAC	scATAC	ecDNA-
liver_cancer	Liver Cancer	GSM7094003	Tumor	primary	Liver	Liver		scATAC	scATAC	ecDNA-
liver_cancer	Liver Cancer	GSM7094002	Tumor	primary	Liver	Liver		scATAC	scATAC	ecDNA-
liver_cancer	Liver Cancer	GSM7094001	Tumor	primary	Liver	Liver		scATAC	scATAC	ecDNA-
liver_cancer	Liver Cancer	GSM7094000	Tumor	primary	Liver	Liver		scATAC	scATAC	ecDNA-
liver_cancer	Liver Cancer	GSM7093999	Tumor	primary	Liver	Liver		scATAC	scATAC	ecDNA-
liver_cancer	Liver Cancer	GSM7093998	Tumor	primary	Liver	Liver		scATAC	scATAC	ecDNA-
liver_cancer	Liver Cancer	GSM7093996	Tumor	primary	Liver	Liver		scATAC	scATAC	ecDNA-
liver_cancer	Liver Cancer	GSM7093995	Tumor	primary	Bile Duct	Bile Duct		scATAC	scATAC	ecDNA-
liver_cancer	Liver Cancer	GSM7093994	Tumor	primary	Bile Duct	Bile Duct		scATAC	scATAC	ecDNA-
liver_cancer	Liver Cancer	GSM7093993	Tumor	primary	Bile Duct	Bile Duct		scATAC	scATAC	ecDNA-
pdac	Pancreatic Cancer	GSM7745161	Tumor		Pancreas	Pancreas		snMultiome-snATAC	snATAC	ecDNA+
pdac	Pancreatic Cancer	GSM4443845	Tumor		PDAC tumor tissue	PDAC tumor tissue		scATAC	scATAC	ecDNA-
pdac	Pancreatic Cancer	GSM4443847	Tumor		PDAC tumor tissue	PDAC tumor tissue		scATAC	scATAC	ecDNA-
pdac	Pancreatic Cancer	GSM7744885	Tumor		Pancreas	Pancreas		snATAC	snATAC	ecDNA-
pdac	Pancreatic Cancer	GSM7744886	Tumor		Pancreas	Pancreas		snATAC	snATAC	ecDNA-
pdac	Pancreatic Cancer	GSM7744887	Tumor		Pancreas	Pancreas		snATAC	snATAC	ecDNA-
pdac	Pancreatic Cancer	GSM7744888	Tumor		Pancreas	Pancreas		snATAC	snATAC	ecDNA-
peripheral_nerve_tumor	Peripheral Nerve Tumor	GSM5402772	Tumor		MPNST	MPNST		scATAC	scATAC	ecDNA+
peripheral_nerve_tumor	Peripheral Nerve Tumor	GSM5402771	Tumor		plexiform neurofibroma	plexiform neurofibroma		scATAC	scATAC	ecDNA-
prostate	Prostate Cancer	GSM8172653	Tumor	Metastasis	liver metastasis of NEPC	liver metastasis of NEPC		scATAC	scATAC	ecDNA+
prostate	Prostate Cancer	GSM8172650	Tumor	Metastasis	liver metastasis of NEPC	liver metastasis of NEPC		scATAC	scATAC	ecDNA-
prostate	Prostate Cancer	GSM8172651	Tumor	Metastasis	liver metastasis of NEPC	liver metastasis of NEPC		scATAC	scATAC	ecDNA-
prostate	Prostate Cancer	GSM8172652	Tumor	Metastasis	liver metastasis of NEPC	liver metastasis of NEPC		scATAC	scATAC	ecDNA-
prostate	Prostate Cancer	GSM8172654	Tumor	Metastasis	liver metastasis of NEPC	liver metastasis of NEPC		scATAC	scATAC	ecDNA-
vestibular_schwannomas	Vestibular Schwannomas	GSM6692759	Tumor		sporadic vestibular schwannoma	sporadic vestibular schwannoma		scATAC	scATAC	ecDNA-
vestibular_schwannomas	Vestibular Schwannomas	GSM6692758	Tumor		sporadic vestibular schwannoma	sporadic vestibular schwannoma		scATAC	scATAC	ecDNA-
vestibular_schwannomas	Vestibular Schwannomas	GSM6692757	Tumor		sporadic vestibular schwannoma	sporadic vestibular schwannoma		scATAC	scATAC	ecDNA-
vestibular_schwannomas	Vestibular Schwannomas	GSM6692756	Tumor		sporadic vestibular schwannoma	sporadic vestibular schwannoma		scATAC	scATAC	ecDNA-
vestibular_schwannomas	Vestibular Schwannomas	GSM6692755	Tumor		sporadic vestibular schwannoma	sporadic vestibular schwannoma		scATAC	scATAC	ecDNA-
vestibular_schwannomas	Vestibular Schwannomas	GSM6692754	Tumor		sporadic vestibular schwannoma	sporadic vestibular schwannoma		scATAC	scATAC	ecDNA-
