# Supplementary material for: scCirclehunter delineates ecDNA-containing cells using single-cell ATAC-seq, with a focus on glioblastoma
Source: Cell Discov. 2025 Dec 9;11:98. doi: 10.1038/s41421-025-00842-9 (PMC12686523; doi:10.1038/s41421-025-00842-9)
Supplement: Supplementary file 6 — Supplementary Table S5 [file 41421_2025_842_MOESM6_ESM.xlsx]

## Sheet: Table S5
Supplementary Table S5 - Target genes of FOXG1 in GBM
KRT80
MCHR1
STX3
NEK10
AHNAK2
SERPINE1
GDF15
GPNMB
ABCA12
CDH13
AQP3
HIST1H2BD
PLA2G4C
CHRNA9
EGR2
BLVRB
RBM47
DMRTA1
NR4A3
HAP1
KCNB1
RGS16
MAP6
BEST1
CNIH3
C10orf10
RND3
AKAP6
FOSL2
KANK3
METTL7B
NUAK2
GPR37
ACTA2-AS1
NRP2
ABTB2
RIN1
HID1
FAM84B
HIVEP3
SLC22A4
MICAL2
SERPINE2
ORAI3
KLF4
FGFR2
OSBP2
FGF1
EFNA1
RNF19A
GRIK2
COL4A1
RPH3A
PROX1
MATN2
CRIM1
MAPK10
SNPH
NOS1AP
PLCD3
CXADR
ARID5A
SLC9A7
C1orf198
C1orf226
GM2A
GPC1
MAN2B2
P4HTM
SHROOM2
RGMA
LAMB2
MBD5
LRP10
KCNE4
KALRN
DDR1
DKK3
DNMBP
RPS6KA2
RHOB
LYST
NPTXR
ENC1
