# Supplementary material for: scCirclehunter delineates ecDNA-containing cells using single-cell ATAC-seq, with a focus on glioblastoma
Source: Cell Discov. 2025 Dec 9;11:98. doi: 10.1038/s41421-025-00842-9 (PMC12686523; doi:10.1038/s41421-025-00842-9)
Supplement: Supplementary file 7 — Supplementary Table S6 [file 41421_2025_842_MOESM7_ESM.xlsx]

## Sheet: Table S6
Supplementary Table S6 - DEGs in ecNR2E1 patient.
Gene	p_val	avg_log2FC	pct.1	pct.2	p_val_adj	Group
AL035446.2	0	4.92743	0.539	0.005	0	ecNR2E1+
AC007402.1	0	4.30912	0.929	0.011	0	ecNR2E1+
AL589740.1	0	4.07019	0.969	0.013	0	ecNR2E1+
PACRG	0	3.94452	0.959	0.243	0	ecNR2E1+
CD24	0	3.66515	0.959	0.051	0	ecNR2E1+
FOXO3	4.90675e-40	2.97256	0.632	0.488	2.37295e-35	ecNR2E1+
LRMDA	0	2.96241	0.846	0.009	0	ecNR2E1+
NRG3	0	2.94031	0.993	0.264	0	ecNR2E1+
PANTR1	0	2.77286	0.832	0.01	0	ecNR2E1+
AC233296.1	0	2.76629	0.796	0.008	0	ecNR2E1+
SNHG14	0	2.713	0.853	0.009	0	ecNR2E1+
PACRG-AS2	0	2.66372	0.361	0.004	0	ecNR2E1+
AC109466.1	0	2.63457	0.744	0.007	0	ecNR2E1+
MGAT4C	0	2.60512	0.9	0.123	0	ecNR2E1+
LINC01965	0	2.57131	0.737	0.007	0	ecNR2E1+
AL365295.1	0	2.56733	0.713	0.006	0	ecNR2E1+
NR2E1	0	2.45082	0.782	0.048	0	ecNR2E1+
KIRREL3	0	2.42146	0.817	0.141	0	ecNR2E1+
AC006148.1	0	2.39548	0.736	0.007	0	ecNR2E1+
HECA	0	2.37772	0.819	0.07	0	ecNR2E1+
GABRB1	0	2.35219	0.893	0.151	0	ecNR2E1+
MIR100HG	0	2.34666	0.865	0.192	0	ecNR2E1+
CCDC144A	0	2.33248	0.767	0.007	0	ecNR2E1+
AC092691.1	0	2.32648	0.71	0.007	0	ecNR2E1+
AC068587.4	0	2.31844	0.658	0.006	0	ecNR2E1+
AC091826.2	0	2.29957	0.674	0.006	0	ecNR2E1+
ERBIN	0	2.24597	0.718	0.006	0	ecNR2E1+
MT-CO3	0	2.21996	0.841	0.228	0	ecNR2E1+
AL050309.1	0	2.21472	0.649	0.005	0	ecNR2E1+
KCNH7	0	2.20905	0.941	0.245	0	ecNR2E1+
TAFA5	0	2.1888	0.682	0.006	0	ecNR2E1+
KCNMB2	0	2.17973	0.622	0.012	0	ecNR2E1+
AC073050.1	0	2.1709	0.642	0.006	0	ecNR2E1+
AL157886.1	0	2.15024	0.439	0.003	0	ecNR2E1+
TUT4	0	2.14847	0.708	0.007	0	ecNR2E1+
AOPEP	0	2.12975	0.686	0.006	0	ecNR2E1+
LINC00342	0	2.10608	0.712	0.07	0	ecNR2E1+
DPYD	2.00109e-230	2.0987	0.85	0.346	9.67746e-226	ecNR2E1+
AC079385.1	0	2.08876	0.608	0.006	0	ecNR2E1+
AL008633.1	0	2.08573	0.608	0.004	0	ecNR2E1+
AL031772.1	0	2.07967	0.622	0.006	0	ecNR2E1+
PRKN	0	2.07572	0.641	0.005	0	ecNR2E1+
MACROD2	0	2.05193	0.933	0.295	0	ecNR2E1+
GMDS-DT	0	2.04738	0.648	0.005	0	ecNR2E1+
MIR924HG	0	2.01213	0.58	0.005	0	ecNR2E1+
PTCHD1-AS	4.65391e-285	2.00765	0.959	0.409	2.25068e-280	ecNR2E1+
RALGAPA2	1.75132e-239	1.99229	0.898	0.411	8.46955e-235	ecNR2E1+
SGCZ	0	1.98142	0.839	0.18	0	ecNR2E1+
COP1	0	1.97499	0.646	0.006	0	ecNR2E1+
NSD2	0	1.97262	0.653	0.005	0	ecNR2E1+
CDKN2B-AS1	0	1.9593	0.703	0.053	0	ecNR2E1+
RABGEF1	0	1.93914	0.644	0.014	0	ecNR2E1+
ANKHD1	0	1.91836	0.658	0.008	0	ecNR2E1+
SEPTIN7	0	1.91542	0.63	0.005	0	ecNR2E1+
MTAP	0	1.90119	0.641	0.008	0	ecNR2E1+
CPLANE1	0	1.88164	0.62	0.005	0	ecNR2E1+
TMTC2	9.93578e-268	1.87489	0.978	0.483	4.80504e-263	ecNR2E1+
PEX3	2.77742e-92	1.87128	0.408	0.141	1.34319e-87	ecNR2E1+
AC079781.5	0	1.83549	0.63	0.005	0	ecNR2E1+
MFSD4B	0	1.81864	0.585	0.006	0	ecNR2E1+
NSD3	0	1.81175	0.629	0.005	0	ecNR2E1+
FXYD6	0	1.80345	0.594	0.005	0	ecNR2E1+
MT-ATP6	0	1.80116	0.732	0.16	0	ecNR2E1+
AL807742.1	0	1.79281	0.56	0.004	0	ecNR2E1+
CARMIL1	0	1.78884	0.596	0.005	0	ecNR2E1+
LARGE1	0	1.7861	0.584	0.005	0	ecNR2E1+
SOX5	4.69885e-267	1.7844	0.99	0.575	2.27241e-262	ecNR2E1+
LINC00299	0	1.76917	0.684	0.119	0	ecNR2E1+
AFDN	0	1.76523	0.604	0.004	0	ecNR2E1+
SOX2-OT	0	1.74963	0.546	0.004	0	ecNR2E1+
NEXMIF	0	1.74792	0.547	0.004	0	ecNR2E1+
AL445250.1	0	1.74662	0.491	0.004	0	ecNR2E1+
POLR2J3	0	1.74121	0.642	0.032	0	ecNR2E1+
MT-CO1	1.16356e-249	1.73563	0.877	0.307	5.62707e-245	ecNR2E1+
REPS1	3.73249e-50	1.73253	0.618	0.418	1.80507e-45	ecNR2E1+
TSHR	0	1.71331	0.625	0.075	0	ecNR2E1+
TMEM14B	0	1.70746	0.58	0.007	0	ecNR2E1+
TTTY14	0	1.70636	0.838	0.208	0	ecNR2E1+
LINC01278	0	1.67121	0.541	0.004	0	ecNR2E1+
AC079142.1	0	1.644	0.494	0.003	0	ecNR2E1+
PCNX1	0	1.63952	0.568	0.004	0	ecNR2E1+
SYNPR	0	1.6373	0.364	0.025	0	ecNR2E1+
LINC01473	0	1.63641	0.656	0.121	0	ecNR2E1+
LINC01578	0	1.63508	0.584	0.005	0	ecNR2E1+
NEDD4L	6.25024e-196	1.6197	0.829	0.332	3.02268e-191	ecNR2E1+
PRDM16	0	1.61332	0.618	0.116	0	ecNR2E1+
AC008415.1	0	1.61146	0.408	0.003	0	ecNR2E1+
AC087564.1	0	1.58703	0.472	0.004	0	ecNR2E1+
AL606923.2	0	1.58143	0.465	0.003	0	ecNR2E1+
MRTFB	0	1.57668	0.484	0.004	0	ecNR2E1+
LMO3	7.37684e-260	1.57417	0.701	0.187	3.56752e-255	ecNR2E1+
POLA1	4.64185e-186	1.57281	0.786	0.321	2.24484e-181	ecNR2E1+
NKAIN3	1.05343e-220	1.56658	0.978	0.536	5.09448e-216	ecNR2E1+
EZH2	1.06249e-218	1.55133	0.769	0.253	5.13832e-214	ecNR2E1+
KBTBD12	0	1.5486	0.515	0.042	0	ecNR2E1+
BABAM2	0	1.54411	0.506	0.004	0	ecNR2E1+
LINC00472	0	1.53473	0.585	0.059	0	ecNR2E1+
AC004852.2	0	1.5256	0.415	0.003	0	ecNR2E1+
MTRNR2L12	0	1.51732	0.546	0.059	0	ecNR2E1+
TENT2	0	1.51042	0.542	0.004	0	ecNR2E1+
LINC02328	0	1.50592	0.456	0.003	0	ecNR2E1+
FNIP1	0	1.50569	0.534	0.005	0	ecNR2E1+
SLC1A2	3.64147e-187	1.50259	0.919	0.461	1.76105e-182	ecNR2E1+
TASOR2	0	1.49968	0.513	0.004	0	ecNR2E1+
NEGR1	1.05794e-282	1.49406	0.784	0.2	5.11629e-278	ecNR2E1+
AC099792.1	0	1.49118	0.456	0.004	0	ecNR2E1+
AC002429.2	0	1.48885	0.42	0.003	0	ecNR2E1+
SEPTIN11	0	1.48726	0.508	0.003	0	ecNR2E1+
AC006115.2	0	1.48686	0.508	0.004	0	ecNR2E1+
DGCR9	0	1.48343	0.434	0.004	0	ecNR2E1+
ZBTB20-AS5	0	1.48081	0.456	0.004	0	ecNR2E1+
NRXN1	5.93003e-214	1.47217	0.998	0.648	2.86782e-209	ecNR2E1+
DPP10	6.69208e-116	1.46981	0.67	0.286	3.23636e-111	ecNR2E1+
AC007364.1	0	1.463	0.428	0.016	0	ecNR2E1+
CNTLN	6.00102e-213	1.46008	0.805	0.288	2.90215e-208	ecNR2E1+
ASB3	0	1.45984	0.587	0.085	0	ecNR2E1+
L3MBTL4	1.21932e-236	1.44401	0.798	0.235	5.89676e-232	ecNR2E1+
MT-CYB	1.3815e-271	1.44396	0.693	0.158	6.68105e-267	ecNR2E1+
EFNA5	0	1.44233	0.715	0.148	0	ecNR2E1+
RAPGEF6	0	1.43562	0.497	0.013	0	ecNR2E1+
MT-CO2	1.49325e-248	1.43197	0.786	0.222	7.22149e-244	ecNR2E1+
NTM	7.87039e-181	1.42206	0.974	0.597	3.8062e-176	ecNR2E1+
MAML3	3.56618e-215	1.41978	0.75	0.228	1.72464e-210	ecNR2E1+
AC083870.1	0	1.41572	0.442	0.004	0	ecNR2E1+
CASTOR3	0	1.41434	0.487	0.003	0	ecNR2E1+
LINC01748	0	1.4033	0.446	0.003	0	ecNR2E1+
ATF7	0	1.38874	0.504	0.021	0	ecNR2E1+
SPECC1L	0	1.38087	0.499	0.033	0	ecNR2E1+
OGA	0	1.37922	0.503	0.004	0	ecNR2E1+
AP003464.1	0	1.3671	0.378	0.004	0	ecNR2E1+
OSTM1	2.377e-185	1.36604	0.582	0.164	1.14954e-180	ecNR2E1+
KNTC1	1.81632e-290	1.36584	0.636	0.132	8.78389e-286	ecNR2E1+
CRPPA	0	1.34696	0.434	0.003	0	ecNR2E1+
LINC01266	0	1.34676	0.492	0.039	0	ecNR2E1+
POT1-AS1	3.14301e-223	1.3465	0.57	0.131	1.51999e-218	ecNR2E1+
AC104596.1	0	1.34495	0.432	0.003	0	ecNR2E1+
AC009041.2	0	1.33266	0.418	0.004	0	ecNR2E1+
CCNH	2.52329e-277	1.32548	0.541	0.102	1.22029e-272	ecNR2E1+
AC110023.1	0	1.31576	0.345	0.002	0	ecNR2E1+
ZNF536	1.9998e-223	1.31367	0.615	0.144	9.67124e-219	ecNR2E1+
CALM2	0	1.31235	0.477	0.018	0	ecNR2E1+
PAUPAR	0	1.30915	0.399	0.002	0	ecNR2E1+
GRM8	1.05021e-198	1.30594	0.382	0.067	5.07894e-194	ecNR2E1+
DISP1	0	1.2968	0.435	0.013	0	ecNR2E1+
AP000462.1	0	1.29467	0.37	0.004	0	ecNR2E1+
ARMH4	0	1.29395	0.409	0.003	0	ecNR2E1+
LINC01515	2.068e-206	1.29359	0.608	0.156	1.0001e-201	ecNR2E1+
CNKSR2	1.61935e-156	1.29066	0.763	0.317	7.83134e-152	ecNR2E1+
STXBP5L	3.87435e-156	1.28218	0.668	0.224	1.87367e-151	ecNR2E1+
FAT3	1.0314e-146	1.27992	0.839	0.384	4.98796e-142	ecNR2E1+
PCNX2	0	1.27794	0.428	0.003	0	ecNR2E1+
AC118549.1	0	1.27532	0.447	0.003	0	ecNR2E1+
PCNX4	0	1.27363	0.435	0.003	0	ecNR2E1+
DOP1A	0	1.26957	0.451	0.003	0	ecNR2E1+
AL359232.1	0	1.2649	0.383	0.003	0	ecNR2E1+
AC211433.1	0	1.26037	0.399	0.003	0	ecNR2E1+
AC092683.1	0	1.25551	0.425	0.003	0	ecNR2E1+
AC046134.2	0	1.24793	0.444	0.003	0	ecNR2E1+
AC090578.1	0	1.24785	0.378	0.002	0	ecNR2E1+
LINC01619	0	1.24553	0.39	0.003	0	ecNR2E1+
PCSK2	5.16362e-187	1.24347	0.352	0.06	2.49718e-182	ecNR2E1+
SEMA3A	7.67514e-193	1.24276	0.694	0.204	3.71177e-188	ecNR2E1+
LINGO2	1.94484e-220	1.23833	0.356	0.054	9.40543e-216	ecNR2E1+
SEPTIN9	0	1.23733	0.406	0.003	0	ecNR2E1+
MT-ND1	2.29476e-186	1.23385	0.539	0.131	1.10977e-181	ecNR2E1+
WASHC4	0	1.2302	0.421	0.003	0	ecNR2E1+
LNPK	0	1.22409	0.437	0.003	0	ecNR2E1+
AF117829.1	0	1.22382	0.402	0.003	0	ecNR2E1+
AP001021.3	0	1.22054	0.349	0.003	0	ecNR2E1+
AC004470.1	0	1.21958	0.38	0.003	0	ecNR2E1+
LINC02532	0	1.2183	0.366	0.002	0	ecNR2E1+
CYREN	0	1.21649	0.387	0.002	0	ecNR2E1+
LINC02306	0	1.20805	0.337	0.002	0	ecNR2E1+
PCBP1-AS1	0	1.20664	0.416	0.003	0	ecNR2E1+
SCLT1	4.86886e-129	1.20482	0.755	0.348	2.35463e-124	ecNR2E1+
EPHA4	6.25153e-163	1.20281	0.758	0.282	3.0233e-158	ecNR2E1+
CST3	3.1341e-125	1.20204	0.853	0.464	1.51568e-120	ecNR2E1+
AL354733.3	0	1.1944	0.385	0.003	0	ecNR2E1+
TRPM3	1.26215e-32	1.18933	0.482	0.3	6.10387e-28	ecNR2E1+
IGF2R	3.02034e-36	1.18928	0.435	0.244	1.46067e-31	ecNR2E1+
CAMK4	6.15183e-212	1.18883	0.551	0.124	2.97509e-207	ecNR2E1+
PRH1	1.38307e-238	1.18799	0.534	0.11	6.68868e-234	ecNR2E1+
SH3BGRL	1.39556e-145	1.18497	0.675	0.252	6.74906e-141	ecNR2E1+
DEC1	0	1.18497	0.335	0.021	0	ecNR2E1+
LINC02250	0	1.18481	0.363	0.003	0	ecNR2E1+
AC006305.1	0	1.18446	0.273	0.001	0	ecNR2E1+
SEZ6L	3.48003e-100	1.18074	0.693	0.309	1.68298e-95	ecNR2E1+
SGK3	0	1.17745	0.394	0.023	0	ecNR2E1+
AC012405.1	0	1.17396	0.19	0.001	0	ecNR2E1+
SORCS2	1.59623e-130	1.17329	0.566	0.187	7.71952e-126	ecNR2E1+
CADM1	3.13241e-141	1.17304	0.943	0.594	1.51486e-136	ecNR2E1+
AC004540.1	0	1.17125	0.401	0.003	0	ecNR2E1+
TASOR	0	1.17086	0.409	0.003	0	ecNR2E1+
AC008771.1	0	1.16954	0.373	0.003	0	ecNR2E1+
GARS-DT	0	1.16917	0.401	0.003	0	ecNR2E1+
INTS6L	0	1.16019	0.39	0.003	0	ecNR2E1+
AC092821.3	0	1.15639	0.383	0.003	0	ecNR2E1+
NIPSNAP2	0	1.15408	0.397	0.003	0	ecNR2E1+
JAK1	4.97221e-138	1.15359	0.658	0.246	2.40461e-133	ecNR2E1+
GUCY1A2	5.06999e-117	1.15099	0.623	0.24	2.4519e-112	ecNR2E1+
SYT1	1.03214e-248	1.1508	0.736	0.18	4.99155e-244	ecNR2E1+
LUC7L2	4.65297e-224	1.1463	0.549	0.123	2.25022e-219	ecNR2E1+
AP001011.1	0	1.14464	0.382	0.003	0	ecNR2E1+
RFX4	4.36041e-112	1.14453	0.819	0.422	2.10874e-107	ecNR2E1+
AC005670.3	0	1.1437	0.411	0.003	0	ecNR2E1+
PWWP3A	0	1.14311	0.406	0.003	0	ecNR2E1+
PEX5L	8.39372e-209	1.14072	0.408	0.072	4.05929e-204	ecNR2E1+
AC007262.2	0	1.13673	0.368	0.002	0	ecNR2E1+
ZNF559	0	1.13634	0.413	0.004	0	ecNR2E1+
HDAC9	1.2543e-138	1.13494	0.869	0.434	6.0659e-134	ecNR2E1+
SPATA13	0	1.13448	0.387	0.003	0	ecNR2E1+
CCDC178	0	1.13434	0.459	0.06	0	ecNR2E1+
AL354771.1	0	1.13164	0.311	0.002	0	ecNR2E1+
KCNC2	0	1.12978	0.304	0.025	0	ecNR2E1+
ANKS1B	9.56181e-172	1.12622	0.884	0.36	4.62419e-167	ecNR2E1+
SEPTIN2	0	1.12335	0.382	0.003	0	ecNR2E1+
RGS7	9.55118e-159	1.12095	0.801	0.298	4.61905e-154	ecNR2E1+
TMLHE-AS1	1.25255e-297	1.11993	0.43	0.06	6.05744e-293	ecNR2E1+
AP003086.1	0	1.11777	0.339	0.003	0	ecNR2E1+
HULC	0	1.11657	0.349	0.006	0	ecNR2E1+
AC090825.1	0	1.11507	0.368	0.002	0	ecNR2E1+
ANKRD36C	2.06044e-112	1.11262	0.793	0.443	9.96449e-108	ecNR2E1+
ECPAS	0	1.11242	0.396	0.003	0	ecNR2E1+
AC097376.3	0	1.11055	0.366	0.003	0	ecNR2E1+
RGS22	2.20329e-197	1.11042	0.527	0.123	1.06553e-192	ecNR2E1+
LINC01931	0	1.1073	0.306	0.001	0	ecNR2E1+
DPYD-AS1	0	1.1058	0.366	0.036	0	ecNR2E1+
LINC00461	2.33113e-130	1.10321	0.943	0.611	1.12736e-125	ecNR2E1+
MTSS2	0	1.10194	0.368	0.003	0	ecNR2E1+
HELLS	6.9818e-192	1.09752	0.615	0.161	3.37647e-187	ecNR2E1+
SHLD2	0	1.09699	0.385	0.002	0	ecNR2E1+
ZFPM2-AS1	0	1.09695	0.275	0.002	0	ecNR2E1+
MRTFA	0	1.09437	0.377	0.003	0	ecNR2E1+
ARHGAP26	1.56778e-74	1.09067	0.668	0.345	7.58194e-70	ecNR2E1+
BEND3	1.18603e-176	1.0872	0.295	0.046	5.73576e-172	ecNR2E1+
IFT80	0	1.08657	0.373	0.002	0	ecNR2E1+
CCDC14	1.43432e-115	1.08563	0.755	0.374	6.9365e-111	ecNR2E1+
TRMT9B	0	1.08429	0.363	0.002	0	ecNR2E1+
PLXNA2	3.58345e-124	1.08379	0.687	0.274	1.73299e-119	ecNR2E1+
MMS22L	1.36318e-128	1.08378	0.627	0.227	6.59248e-124	ecNR2E1+
AC009120.2	0	1.08257	0.378	0.002	0	ecNR2E1+
AC091078.1	0	1.08095	0.351	0.002	0	ecNR2E1+
SLIT1	2.0504e-134	1.07942	0.575	0.182	9.91594e-130	ecNR2E1+
AL137009.1	0	1.07914	0.34	0.003	0	ecNR2E1+
IGFBP5	5.4931e-112	1.07784	0.642	0.244	2.65652e-107	ecNR2E1+
EDA	5.5025e-196	1.07771	0.378	0.066	2.66107e-191	ecNR2E1+
POU6F2	0	1.0744	0.402	0.042	0	ecNR2E1+
MT-ND3	2.27153e-183	1.07296	0.539	0.128	1.09854e-178	ecNR2E1+
LHFPL6	0	1.07133	0.325	0.002	0	ecNR2E1+
RELCH	0	1.06845	0.361	0.002	0	ecNR2E1+
AP002336.2	0	1.06795	0.358	0.002	0	ecNR2E1+
AC004158.1	0	1.06739	0.333	0.002	0	ecNR2E1+
PCBP3	4.98814e-221	1.06566	0.375	0.058	2.41231e-216	ecNR2E1+
PCAT1	0	1.06272	0.359	0.04	0	ecNR2E1+
ADK	9.102e-100	1.06223	0.8	0.468	4.40182e-95	ecNR2E1+
CDKN2A	1.16614e-296	1.06085	0.463	0.068	5.63958e-292	ecNR2E1+
HIF1A-AS3	0	1.04339	0.302	0.002	0	ecNR2E1+
CACNA2D1	5.78166e-181	1.04318	0.872	0.331	2.79607e-176	ecNR2E1+
AP002495.1	0	1.04201	0.352	0.002	0	ecNR2E1+
APOLD1	1.61041e-112	1.04199	0.541	0.182	7.78809e-108	ecNR2E1+
STAC	1.35976e-221	1.04063	0.451	0.08	6.57594e-217	ecNR2E1+
AL390957.1	0	1.03711	0.33	0.002	0	ecNR2E1+
AC008014.1	0	1.0369	0.318	0.002	0	ecNR2E1+
RPL13A	1.12634e-194	1.03319	0.503	0.111	5.44707e-190	ecNR2E1+
GLCCI1	2.80356e-126	1.03305	0.902	0.516	1.35583e-121	ecNR2E1+
STS	0	1.02791	0.368	0.034	0	ecNR2E1+
AC013287.1	0	1.02736	0.268	0.002	0	ecNR2E1+
AC068051.1	0	1.02514	0.288	0.002	0	ecNR2E1+
AC027288.3	0	1.02465	0.321	0.002	0	ecNR2E1+
TMEM131L	0	1.0216	0.321	0.002	0	ecNR2E1+
AC087854.1	0	1.01732	0.307	0.002	0	ecNR2E1+
RPS21	0	1.0108	0.351	0.034	0	ecNR2E1+
LINC02008	0	1.01028	0.259	0.002	0	ecNR2E1+
PIK3R3	0	1.00848	0.333	0.018	0	ecNR2E1+
AC119673.2	0	1.00843	0.332	0.002	0	ecNR2E1+
RBBP7	1.39511e-116	1.00761	0.568	0.207	6.74691e-112	ecNR2E1+
AC048341.1	0	1.00652	0.342	0.003	0	ecNR2E1+
AC073529.1	0	1.00487	0.264	0.002	0	ecNR2E1+
SALL3	2.1722e-138	1.00422	0.511	0.147	1.0505e-133	ecNR2E1+
FBXL7	4.88565e-131	1.00237	0.967	0.663	2.36275e-126	ecNR2E1+
AC023509.6	0	1.00117	0.314	0.002	0	ecNR2E1+
KDM4C	3.86868e-162	1.00008	0.489	0.122	1.87093e-157	ecNR2E1+
EEF1G	0	0.996985	0.344	0.003	0	ecNR2E1+
PDGFD	2.29668e-142	0.995464	0.482	0.125	1.1107e-137	ecNR2E1+
GSE1	7.3991e-120	0.993756	0.428	0.119	3.57828e-115	ecNR2E1+
PKHD1	3.92025e-252	0.991908	0.218	0.019	1.89587e-247	ecNR2E1+
MTREX	0	0.990628	0.347	0.002	0	ecNR2E1+
OSTM1-AS1	0	0.987513	0.323	0.016	0	ecNR2E1+
LINC00513	0	0.987154	0.285	0.002	0	ecNR2E1+
ZNF528-AS1	0	0.984745	0.326	0.002	0	ecNR2E1+
PUDP	6.96514e-143	0.980392	0.491	0.136	3.36841e-138	ecNR2E1+
AC007376.2	0	0.975173	0.297	0.002	0	ecNR2E1+
LINC02256	0	0.974482	0.321	0.002	0	ecNR2E1+
LINC01915	0	0.969498	0.242	0.002	0	ecNR2E1+
SYNE2	2.02767e-95	0.968191	0.767	0.404	9.80601e-91	ecNR2E1+
ARHGAP24	3.99433e-180	0.96669	0.541	0.128	1.9317e-175	ecNR2E1+
AC114971.1	0	0.966506	0.276	0.002	0	ecNR2E1+
VPS35L	0	0.965524	0.352	0.002	0	ecNR2E1+
WARS2-AS1	0	0.965235	0.328	0.002	0	ecNR2E1+
CCDC7	1.41474e-142	0.960414	0.447	0.115	6.8418e-138	ecNR2E1+
FIP1L1	0	0.959725	0.368	0.016	0	ecNR2E1+
AC114689.3	0	0.959591	0.245	0.002	0	ecNR2E1+
CERT1	0	0.959019	0.313	0.002	0	ecNR2E1+
STX16	0	0.95873	0.368	0.033	0	ecNR2E1+
AC004160.1	0	0.958378	0.292	0.002	0	ecNR2E1+
ZMAT1	1.28235e-100	0.956975	0.642	0.282	6.20157e-96	ecNR2E1+
ARHGAP21	5.30918e-100	0.955858	0.877	0.578	2.56757e-95	ecNR2E1+
LINC02060	0	0.95468	0.311	0.002	0	ecNR2E1+
PLCG2	2.25364e-211	0.953311	0.865	0.326	1.08988e-206	ecNR2E1+
PTPRM	4.4598e-155	0.952998	0.627	0.186	2.1568e-150	ecNR2E1+
DIAPH2	3.20616e-108	0.951195	0.76	0.35	1.55053e-103	ecNR2E1+
PTPRD	3.40195e-121	0.951049	0.896	0.503	1.64522e-116	ecNR2E1+
AC079304.1	0	0.950843	0.288	0.002	0	ecNR2E1+
AL450998.2	0	0.947473	0.314	0.002	0	ecNR2E1+
THSD7A	1.59686e-115	0.94511	0.884	0.505	7.72259e-111	ecNR2E1+
AC004943.2	0	0.94507	0.316	0.002	0	ecNR2E1+
FAM182A	0	0.943381	0.287	0.002	0	ecNR2E1+
ITPRID2	0	0.943312	0.314	0.002	0	ecNR2E1+
MICAL2	6.46884e-270	0.942927	0.373	0.049	3.1284e-265	ecNR2E1+
ZNF654	0	0.94292	0.358	0.028	0	ecNR2E1+
FOXG1	7.72973e-136	0.942157	0.461	0.124	3.73818e-131	ecNR2E1+
MRE11	0	0.942042	0.323	0.002	0	ecNR2E1+
HUWE1	2.82865e-97	0.941569	0.756	0.405	1.36796e-92	ecNR2E1+
AC244517.11	0	0.94035	0.297	0.002	0	ecNR2E1+
RFLNA	0	0.939315	0.32	0.002	0	ecNR2E1+
TENT4A	0	0.936682	0.33	0.002	0	ecNR2E1+
AGBL4	3.52515e-111	0.934416	0.705	0.289	1.7048e-106	ecNR2E1+
AC053527.2	0	0.933974	0.297	0.002	0	ecNR2E1+
AC025159.1	0	0.93301	0.309	0.002	0	ecNR2E1+
RAB30-DT	0	0.932444	0.318	0.002	0	ecNR2E1+
KCNJ3	1.87159e-261	0.93216	0.288	0.031	9.05117e-257	ecNR2E1+
ZNF626	0	0.930691	0.323	0.003	0	ecNR2E1+
AC244131.2	0	0.928993	0.311	0.002	0	ecNR2E1+
HDGFL3	0	0.92847	0.301	0.002	0	ecNR2E1+
GRK3	0	0.928323	0.307	0.002	0	ecNR2E1+
RANBP17	2.01189e-201	0.928193	0.52	0.109	9.7297e-197	ecNR2E1+
CHPT1	1.9119e-87	0.927439	0.71	0.351	9.24613e-83	ecNR2E1+
RBMS3	6.02201e-162	0.9265	0.857	0.352	2.91231e-157	ecNR2E1+
ITGA9-AS1	0	0.926099	0.325	0.002	0	ecNR2E1+
HCG18	0	0.923235	0.332	0.011	0	ecNR2E1+
PPP3R1	0	0.92262	0.311	0.002	0	ecNR2E1+
TTC28-AS1	0	0.920769	0.326	0.002	0	ecNR2E1+
ARMH3	0	0.919993	0.335	0.002	0	ecNR2E1+
MGST1	3.17351e-126	0.915099	0.437	0.117	1.53474e-121	ecNR2E1+
METRN	0	0.914453	0.314	0.002	0	ecNR2E1+
NBDY	0	0.913073	0.307	0.002	0	ecNR2E1+
PAWR	7.13364e-224	0.912431	0.408	0.067	3.4499e-219	ecNR2E1+
SEPTIN10	0	0.906964	0.316	0.002	0	ecNR2E1+
AL591686.2	0	0.906458	0.266	0.002	0	ecNR2E1+
STRADA	0	0.905122	0.307	0.007	0	ecNR2E1+
AC053513.1	0	0.904993	0.285	0.002	0	ecNR2E1+
AC107223.1	0	0.904266	0.301	0.002	0	ecNR2E1+
GPC6	1.06359e-114	0.903549	0.87	0.434	5.14365e-110	ecNR2E1+
AC015923.1	0	0.903082	0.283	0.007	0	ecNR2E1+
AC096570.1	0	0.902106	0.228	0.001	0	ecNR2E1+
DCC	7.91013e-164	0.89948	0.77	0.283	3.82542e-159	ecNR2E1+
CRNDE	6.97503e-174	0.897214	0.396	0.078	3.3732e-169	ecNR2E1+
ZNF433-AS1	0	0.896933	0.302	0.002	0	ecNR2E1+
PLCE1	4.29325e-99	0.895178	0.691	0.309	2.07626e-94	ecNR2E1+
TMEM91	0	0.893906	0.295	0.001	0	ecNR2E1+
DANT2	3.74913e-84	0.893855	0.765	0.394	1.81312e-79	ecNR2E1+
BMT2	0	0.893605	0.318	0.002	0	ecNR2E1+
AC131571.1	0	0.89354	0.268	0.002	0	ecNR2E1+
ATP2B2	8.65661e-100	0.892855	0.539	0.197	4.18643e-95	ecNR2E1+
MIR3936HG	0	0.892013	0.306	0.002	0	ecNR2E1+
CPSF6	4.25106e-89	0.891811	0.732	0.387	2.05585e-84	ecNR2E1+
DIRC3	5.57468e-89	0.891205	0.608	0.251	2.69597e-84	ecNR2E1+
LINC00960	0	0.889508	0.273	0.007	0	ecNR2E1+
ZRANB2-AS2	0	0.885238	0.276	0.002	0	ecNR2E1+
AL133346.1	0	0.884097	0.271	0.001	0	ecNR2E1+
AC006059.1	0	0.88348	0.287	0.002	0	ecNR2E1+
VCAN-AS1	1.16043e-283	0.881384	0.304	0.032	5.61195e-279	ecNR2E1+
KCNN2	1.21053e-137	0.88097	0.425	0.104	5.85425e-133	ecNR2E1+
ID2	3.24755e-99	0.880185	0.387	0.112	1.57055e-94	ecNR2E1+
TBC1D1	9.74341e-101	0.880006	0.565	0.212	4.71201e-96	ecNR2E1+
ARMCX5-GPRASP2	0	0.879533	0.294	0.002	0	ecNR2E1+
AC020611.2	0	0.87413	0.273	0.002	0	ecNR2E1+
CENPP	3.75455e-101	0.873915	0.784	0.372	1.81574e-96	ecNR2E1+
AL035427.1	0	0.86827	0.264	0.002	0	ecNR2E1+
THOC2	3.74751e-83	0.86825	0.727	0.397	1.81234e-78	ecNR2E1+
CTNND1	5.18931e-90	0.866969	0.525	0.204	2.5096e-85	ecNR2E1+
CHD2	3.39127e-81	0.866816	0.769	0.438	1.64005e-76	ecNR2E1+
PLCB4	2.27232e-101	0.866724	0.575	0.209	1.09891e-96	ecNR2E1+
ASXL3	2.06868e-117	0.866047	0.52	0.162	1.00044e-112	ecNR2E1+
HNRNPU	1.34944e-90	0.864583	0.639	0.288	6.52601e-86	ecNR2E1+
MAGI2-AS3	0	0.864212	0.311	0.002	0	ecNR2E1+
ZNF713	0	0.863837	0.299	0.002	0	ecNR2E1+
UBE2W	0	0.861024	0.292	0.003	0	ecNR2E1+
WBP2NL	1.51947e-175	0.860389	0.389	0.075	7.34829e-171	ecNR2E1+
ODR4	0	0.858236	0.282	0.001	0	ecNR2E1+
SNHG5	0	0.858216	0.299	0.002	0	ecNR2E1+
AC002463.1	0	0.858129	0.269	0.002	0	ecNR2E1+
RGS20	1.10663e-140	0.857764	0.421	0.1	5.35177e-136	ecNR2E1+
FAAH2	1.10963e-138	0.857268	0.375	0.084	5.36629e-134	ecNR2E1+
NUP42	0	0.856845	0.287	0.002	0	ecNR2E1+
RNF213-AS1	0	0.854871	0.292	0.001	0	ecNR2E1+
MAPK8	5.66587e-82	0.854849	0.739	0.389	2.74007e-77	ecNR2E1+
AC006001.2	0	0.851607	0.276	0.002	0	ecNR2E1+
ARAP2	8.61425e-85	0.849472	0.774	0.404	4.16594e-80	ecNR2E1+
AC023095.1	0	0.84887	0.292	0.001	0	ecNR2E1+
AC139887.2	0	0.848033	0.278	0.002	0	ecNR2E1+
FBLN7	1.34929e-122	0.846696	0.38	0.094	6.52531e-118	ecNR2E1+
USP9Y	6.1031e-154	0.844578	0.459	0.109	2.95152e-149	ecNR2E1+
BICRAL	0	0.844331	0.288	0.002	0	ecNR2E1+
MTG1	0	0.843822	0.32	0.005	0	ecNR2E1+
MID1	1.55994e-63	0.843411	0.587	0.29	7.54404e-59	ecNR2E1+
FAR1	3.02393e-74	0.84254	0.611	0.302	1.4624e-69	ecNR2E1+
AC024145.1	0	0.841652	0.237	0.002	0	ecNR2E1+
GPHN	2.10112e-99	0.841582	0.957	0.71	1.01612e-94	ecNR2E1+
NAV3	2.03552e-78	0.840218	0.456	0.167	9.84397e-74	ecNR2E1+
AP002518.2	0	0.839265	0.259	0.002	0	ecNR2E1+
MIGA1	0	0.83924	0.285	0.002	0	ecNR2E1+
MAST4	1.15546e-80	0.838332	0.706	0.349	5.58792e-76	ecNR2E1+
PRDM1	2.43226e-59	0.837025	0.143	0.029	1.17627e-54	ecNR2E1+
PRORP	0	0.836782	0.278	0.001	0	ecNR2E1+
SLC6A1	3.09611e-81	0.836272	0.539	0.219	1.49731e-76	ecNR2E1+
EIF1B-AS1	0	0.836107	0.25	0.001	0	ecNR2E1+
LAMA3	5.8839e-226	0.835103	0.313	0.041	2.84551e-221	ecNR2E1+
DDX39B	0	0.834302	0.292	0.002	0	ecNR2E1+
BEX3	0	0.833347	0.283	0.002	0	ecNR2E1+
AP001347.1	0	0.832597	0.28	0.002	0	ecNR2E1+
RIPOR2	0	0.831563	0.268	0.002	0	ecNR2E1+
GRAMD2B	0	0.829357	0.276	0.002	0	ecNR2E1+
RORB	1.61037e-106	0.828596	0.584	0.207	7.78789e-102	ecNR2E1+
STAG2	9.7829e-77	0.827023	0.701	0.375	4.73111e-72	ecNR2E1+
CNPY2	0	0.825848	0.285	0.005	0	ecNR2E1+
ATRX	2.18532e-76	0.825581	0.843	0.612	1.05684e-71	ecNR2E1+
DOCK11	2.11877e-94	0.823711	0.413	0.128	1.02466e-89	ecNR2E1+
ZNF711	2.71445e-111	0.823533	0.509	0.163	1.31273e-106	ecNR2E1+
RFX3	2.26215e-80	0.823104	0.881	0.592	1.094e-75	ecNR2E1+
FAM107A	1.02116e-133	0.823006	0.332	0.069	4.93844e-129	ecNR2E1+
AP000787.1	0	0.82152	0.25	0.002	0	ecNR2E1+
BCLAF3	0	0.821037	0.307	0.002	0	ecNR2E1+
RDX	3.02398e-73	0.82103	0.722	0.408	1.46243e-68	ecNR2E1+
AC008050.1	0	0.820935	0.242	0.002	0	ecNR2E1+
MPPED2	9.10353e-79	0.819012	0.642	0.295	4.40256e-74	ecNR2E1+
JAKMIP2	3.15178e-84	0.817297	0.845	0.51	1.52423e-79	ecNR2E1+
BRINP3	3.93031e-87	0.816627	0.827	0.43	1.90074e-82	ecNR2E1+
PARD3	1.18547e-89	0.814628	0.926	0.641	5.73306e-85	ecNR2E1+
MAP3K20	0	0.813293	0.257	0.001	0	ecNR2E1+
LINC02397	0	0.812772	0.257	0.002	0	ecNR2E1+
UTY	4.34839e-123	0.812371	0.591	0.185	2.10293e-118	ecNR2E1+
ZNF730	3.47418e-106	0.811632	0.458	0.14	1.68015e-101	ecNR2E1+
PDGFRA	1.26088e-153	0.811596	0.299	0.051	6.09774e-149	ecNR2E1+
C21orf58	7.19055e-104	0.810008	0.404	0.114	3.47742e-99	ecNR2E1+
SLC36A4	1.30313e-94	0.809914	0.56	0.216	6.30209e-90	ecNR2E1+
AC097713.1	0	0.809549	0.275	0.002	0	ecNR2E1+
MAPK4	4.28826e-105	0.808791	0.608	0.223	2.07385e-100	ecNR2E1+
AC084198.2	0	0.807499	0.264	0.002	0	ecNR2E1+
MINDY3	0	0.80735	0.287	0.002	0	ecNR2E1+
CCDC15	7.45805e-178	0.805168	0.345	0.06	3.60679e-173	ecNR2E1+
C2orf27A	0	0.80476	0.276	0.002	0	ecNR2E1+
PLD5	1.00409e-82	0.804055	0.604	0.247	4.85589e-78	ecNR2E1+
AHCYL1	1.4336e-83	0.800536	0.668	0.318	6.93305e-79	ecNR2E1+
GASK1A	0	0.799598	0.278	0.002	0	ecNR2E1+
AC106795.3	0	0.798017	0.254	0.002	0	ecNR2E1+
MTMR1	5.28748e-72	0.797653	0.522	0.226	2.55708e-67	ecNR2E1+
KLF3-AS1	0	0.797167	0.266	0.002	0	ecNR2E1+
NFIX	3.88303e-71	0.792479	0.784	0.473	1.87787e-66	ecNR2E1+
DDHD1	2.17817e-61	0.792212	0.558	0.274	1.05338e-56	ecNR2E1+
AASS	7.93352e-72	0.791963	0.577	0.268	3.83673e-67	ecNR2E1+
PLEKHA7	1.6308e-70	0.791617	0.539	0.235	7.88671e-66	ecNR2E1+
WASHC3	0	0.791582	0.269	0.001	0	ecNR2E1+
TBL1X	3.92335e-74	0.790508	0.646	0.311	1.89737e-69	ecNR2E1+
MIS18BP1	1.03257e-102	0.790385	0.392	0.11	4.99361e-98	ecNR2E1+
SELENOO	0	0.789339	0.266	0.002	0	ecNR2E1+
BX284613.2	0	0.787399	0.178	0.001	0	ecNR2E1+
NTRK2	6.33396e-65	0.787343	0.725	0.391	3.06316e-60	ecNR2E1+
NCAPG2	2.57993e-95	0.787011	0.409	0.124	1.24768e-90	ecNR2E1+
RYR1	5.86433e-187	0.785148	0.309	0.047	2.83605e-182	ecNR2E1+
ANKRD36	9.00119e-61	0.782237	0.672	0.39	4.35306e-56	ecNR2E1+
AL359546.1	0	0.781719	0.269	0.002	0	ecNR2E1+
LINC01206	0	0.781618	0.245	0.014	0	ecNR2E1+
ZNF337-AS1	1.8507e-134	0.780884	0.385	0.089	8.95016e-130	ecNR2E1+
CSNK1G1	1.36498e-188	0.780422	0.356	0.06	6.6012e-184	ecNR2E1+
SSBP2	1.0498e-74	0.780342	0.908	0.628	5.07693e-70	ecNR2E1+
KCTD13	4.71838e-71	0.779233	0.542	0.238	2.28186e-66	ecNR2E1+
AP002812.2	0	0.779023	0.263	0.002	0	ecNR2E1+
SOX9-AS1	0	0.77864	0.24	0.001	0	ecNR2E1+
SCML1	1.90917e-137	0.776785	0.387	0.089	9.23294e-133	ecNR2E1+
ANO5	5.60506e-127	0.776784	0.339	0.074	2.71066e-122	ecNR2E1+
AC027097.2	0	0.77671	0.247	0.001	0	ecNR2E1+
HNRNPK	1.18348e-71	0.775439	0.509	0.216	5.72344e-67	ecNR2E1+
ADAT2	2.15934e-60	0.774008	0.225	0.062	1.04428e-55	ecNR2E1+
RIMS1	9.3593e-95	0.773563	0.629	0.245	4.52625e-90	ecNR2E1+
AC012404.1	0	0.773318	0.233	0.002	0	ecNR2E1+
SNTB1	2.37235e-86	0.772245	0.551	0.213	1.14729e-81	ecNR2E1+
FIRRE	3.42085e-68	0.771354	0.599	0.279	1.65436e-63	ecNR2E1+
HNRNPA1	1.11718e-102	0.769784	0.43	0.129	5.40279e-98	ecNR2E1+
KCP	4.90282e-292	0.7696	0.263	0.023	2.37105e-287	ecNR2E1+
LINC01440	0	0.768603	0.212	0.005	0	ecNR2E1+
CSTF3	4.97849e-80	0.768357	0.625	0.287	2.40765e-75	ecNR2E1+
POLD3	9.4197e-81	0.767617	0.401	0.135	4.55546e-76	ecNR2E1+
ADGRL2	1.1814e-95	0.767535	0.615	0.236	5.71335e-91	ecNR2E1+
MPP6	4.39626e-66	0.767364	0.513	0.223	2.12607e-61	ecNR2E1+
NPAS3	6.3109e-80	0.765828	0.995	0.898	3.05201e-75	ecNR2E1+
NECTIN3	0	0.763697	0.264	0.002	0	ecNR2E1+
PDE3B	4.37834e-83	0.763104	0.473	0.168	2.11741e-78	ecNR2E1+
DGLUCY	0	0.762258	0.261	0.001	0	ecNR2E1+
ANKRD36B	7.67143e-73	0.761805	0.523	0.224	3.70998e-68	ecNR2E1+
CTNNA2	1.46686e-91	0.760353	0.983	0.645	7.0939e-87	ecNR2E1+
DLG2	5.02369e-76	0.760062	0.953	0.694	2.42951e-71	ecNR2E1+
KCTD8	3.7805e-78	0.759571	0.613	0.253	1.82829e-73	ecNR2E1+
LINC01006	3.35087e-208	0.758993	0.333	0.049	1.62051e-203	ecNR2E1+
SEM1	0	0.758914	0.247	0.002	0	ecNR2E1+
AC002069.2	0	0.757951	0.193	0.001	0	ecNR2E1+
MED14	5.93851e-75	0.757711	0.558	0.246	2.87192e-70	ecNR2E1+
ELP1	0	0.757702	0.259	0.001	0	ecNR2E1+
PTPRG-AS1	0	0.756079	0.25	0.002	0	ecNR2E1+
UGGT2	3.3433e-58	0.756053	0.725	0.458	1.61686e-53	ecNR2E1+
AC092924.2	0	0.75517	0.238	0.001	0	ecNR2E1+
AC245297.3	0	0.75502	0.261	0.002	0	ecNR2E1+
LINC01896	0	0.754445	0.235	0.002	0	ecNR2E1+
AC018730.1	0	0.754403	0.24	0.001	0	ecNR2E1+
DPH6-DT	0	0.753854	0.228	0.001	0	ecNR2E1+
BICC1	3.61507e-113	0.753594	0.515	0.162	1.74829e-108	ecNR2E1+
FANCL	1.71843e-63	0.752401	0.503	0.221	8.31048e-59	ecNR2E1+
AL022068.1	0	0.751784	0.23	0.001	0	ecNR2E1+
AL683813.1	0	0.751331	0.269	0.001	0	ecNR2E1+
MEF2C-AS2	0	0.749458	0.244	0.002	0	ecNR2E1+
CEP128	1.15446e-75	0.749169	0.482	0.183	5.58311e-71	ecNR2E1+
LRRC8D	0	0.748886	0.28	0.018	0	ecNR2E1+
TMSB15B-AS1	0	0.74439	0.25	0.001	0	ecNR2E1+
LHX1-DT	0	0.744019	0.226	0.001	0	ecNR2E1+
AC022210.2	0	0.742822	0.193	0.001	0	ecNR2E1+
LHX1	0	0.742589	0.235	0.016	0	ecNR2E1+
MIRLET7BHG	1.16486e-66	0.74221	0.769	0.456	5.63338e-62	ecNR2E1+
AL110114.1	0	0.741918	0.245	0.001	0	ecNR2E1+
AC023424.3	0	0.741149	0.218	0.002	0	ecNR2E1+
AC125613.1	0	0.740512	0.214	0.002	0	ecNR2E1+
PRELID2	7.91972e-91	0.740344	0.404	0.122	3.83006e-86	ecNR2E1+
TUT7	0	0.740313	0.235	0.002	0	ecNR2E1+
LINC00476	0	0.740016	0.25	0.001	0	ecNR2E1+
NPHP3	0	0.739964	0.25	0.001	0	ecNR2E1+
ZNF506	0	0.737075	0.292	0.018	0	ecNR2E1+
AC007566.1	0	0.736983	0.264	0.001	0	ecNR2E1+
CASK	2.78955e-76	0.736902	0.912	0.643	1.34906e-71	ecNR2E1+
AC040168.1	0	0.735751	0.225	0.001	0	ecNR2E1+
MT-ND4	2.29618e-114	0.735547	0.572	0.191	1.11046e-109	ecNR2E1+
INTU	1.96985e-64	0.734843	0.522	0.234	9.52641e-60	ecNR2E1+
DNAJC1	3.75229e-75	0.734693	0.553	0.231	1.81464e-70	ecNR2E1+
NFIB	9.88542e-87	0.734563	0.967	0.746	4.78069e-82	ecNR2E1+
AP006621.3	0	0.733928	0.245	0.001	0	ecNR2E1+
TAF1D	4.77534e-68	0.73364	0.658	0.34	2.3094e-63	ecNR2E1+
CLEC2D	1.32141e-85	0.733113	0.47	0.167	6.39046e-81	ecNR2E1+
AFG1L	0	0.732889	0.204	0.001	0	ecNR2E1+
PATJ	0	0.732699	0.242	0.001	0	ecNR2E1+
RACK1	0	0.732657	0.256	0.002	0	ecNR2E1+
SMAD4	1.2155e-100	0.732114	0.397	0.117	5.8783e-96	ecNR2E1+
DYNC2H1	5.66889e-64	0.731919	0.655	0.346	2.74153e-59	ecNR2E1+
BMERB1	0	0.731776	0.252	0.002	0	ecNR2E1+
TMLHE	4.00307e-69	0.730044	0.43	0.165	1.93593e-64	ecNR2E1+
ZFP91	0	0.729859	0.257	0.006	0	ecNR2E1+
AL513166.1	0	0.729314	0.218	0.001	0	ecNR2E1+
ITGB3BP	1.16637e-70	0.727384	0.542	0.235	5.6407e-66	ecNR2E1+
DIPK1A	0	0.727057	0.237	0.001	0	ecNR2E1+
ZNF875	0	0.726035	0.257	0.002	0	ecNR2E1+
MT-ND2	8.83878e-101	0.725811	0.432	0.127	4.27452e-96	ecNR2E1+
MBNL3	1.40256e-173	0.725218	0.328	0.055	6.78294e-169	ecNR2E1+
ZKSCAN7-AS1	0	0.724004	0.244	0.002	0	ecNR2E1+
ZHX3	4.13765e-61	0.723482	0.857	0.587	2.00101e-56	ecNR2E1+
ZBTB16	1.05574e-78	0.723207	0.805	0.429	5.10568e-74	ecNR2E1+
EEF1A1	2.01705e-61	0.721877	0.525	0.241	9.75464e-57	ecNR2E1+
ASPM	3.46057e-76	0.719923	0.209	0.045	1.67357e-71	ecNR2E1+
AC007038.1	0	0.719879	0.24	0.001	0	ecNR2E1+
MSH5	0	0.719373	0.259	0.004	0	ecNR2E1+
FAM106A	0	0.719115	0.275	0.022	0	ecNR2E1+
TUBGCP3	1.71602e-62	0.717365	0.509	0.229	8.29886e-58	ecNR2E1+
AC119674.1	0	0.715324	0.211	0.001	0	ecNR2E1+
FAM111B	1.32987e-170	0.71522	0.254	0.035	6.43139e-166	ecNR2E1+
REPS2	1.81111e-136	0.714616	0.342	0.069	8.75873e-132	ecNR2E1+
PDCD4	2.48194e-96	0.712361	0.394	0.115	1.20029e-91	ecNR2E1+
WDR17	8.97136e-69	0.712272	0.461	0.183	4.33864e-64	ecNR2E1+
GRIP2	5.80853e-211	0.711364	0.254	0.029	2.80906e-206	ecNR2E1+
SRGAP1	2.48194e-62	0.711068	0.832	0.541	1.20029e-57	ecNR2E1+
TRMT11	4.70947e-66	0.710418	0.442	0.177	2.27754e-61	ecNR2E1+
ZFHX2-AS1	0	0.709741	0.233	0.002	0	ecNR2E1+
ERVK13-1	0	0.709661	0.23	0.001	0	ecNR2E1+
ACAD11	0	0.707991	0.238	0.004	0	ecNR2E1+
NAP1L4	2.10194e-61	0.707808	0.715	0.416	1.01652e-56	ecNR2E1+
ZFAS1	7.50912e-87	0.707755	0.366	0.11	3.63149e-82	ecNR2E1+
SH3GL2	1.77851e-67	0.70679	0.325	0.103	8.60106e-63	ecNR2E1+
CCDC91	2.2708e-59	0.706139	0.77	0.46	1.09818e-54	ecNR2E1+
RGS3	4.02531e-153	0.704907	0.269	0.043	1.94668e-148	ecNR2E1+
AC073475.1	0	0.702909	0.216	0.001	0	ecNR2E1+
EIPR1	0	0.702174	0.237	0.001	0	ecNR2E1+
AC011287.1	0	0.70179	0.149	0.001	0	ecNR2E1+
SLC6A11	2.15808e-77	0.698621	0.408	0.135	1.04367e-72	ecNR2E1+
AP001831.1	0	0.698103	0.228	0.002	0	ecNR2E1+
AC069228.1	0	0.697339	0.212	0.002	0	ecNR2E1+
AC011900.1	0	0.69607	0.219	0.002	0	ecNR2E1+
SYTL4	4.94647e-77	0.695763	0.38	0.125	2.39216e-72	ecNR2E1+
BRIP1	7.67494e-90	0.69496	0.392	0.115	3.71168e-85	ecNR2E1+
SLC24A3	4.71449e-52	0.694309	0.708	0.402	2.27997e-47	ecNR2E1+
ZNF655	0	0.693927	0.257	0.003	0	ecNR2E1+
CRYZL1	0	0.693895	0.249	0.002	0	ecNR2E1+
AC093879.1	0	0.693825	0.223	0.002	0	ecNR2E1+
AL157938.2	0	0.693233	0.219	0.001	0	ecNR2E1+
TMBIM4	0	0.693214	0.249	0.004	0	ecNR2E1+
AL590286.2	0	0.693199	0.216	0.001	0	ecNR2E1+
ADGRB3	5.81278e-77	0.693168	0.995	0.815	2.81112e-72	ecNR2E1+
EFL1	0	0.691979	0.233	0.001	0	ecNR2E1+
MYCBP2-AS1	2.8786e-297	0.691125	0.238	0.019	1.39212e-292	ecNR2E1+
ATP10D	1.80867e-78	0.690793	0.43	0.151	8.74693e-74	ecNR2E1+
AC073365.1	0	0.689166	0.183	0.001	0	ecNR2E1+
MT-ND5	1.14273e-85	0.68818	0.382	0.115	5.52637e-81	ecNR2E1+
NBPF26	1.47679e-154	0.687064	0.295	0.05	7.14191e-150	ecNR2E1+
AKNAD1	7.6341e-218	0.686992	0.285	0.035	3.69193e-213	ecNR2E1+
AL136366.1	0	0.685727	0.225	0.002	0	ecNR2E1+
FMR1	4.90924e-86	0.685694	0.368	0.111	2.37416e-81	ecNR2E1+
OGT	6.64266e-58	0.685111	0.608	0.324	3.21246e-53	ecNR2E1+
MECOM	1.03311e-87	0.684224	0.475	0.158	4.99624e-83	ecNR2E1+
POU3F4	1.77534e-250	0.682294	0.285	0.031	8.58573e-246	ecNR2E1+
ZC4H2	3.02336e-66	0.682281	0.47	0.185	1.46213e-61	ecNR2E1+
ENOSF1	3.09984e-68	0.682068	0.484	0.192	1.49911e-63	ecNR2E1+
PELI2	6.32785e-57	0.680205	0.546	0.254	3.06021e-52	ecNR2E1+
AL139383.1	0	0.679729	0.216	0.001	0	ecNR2E1+
PLXDC2	2.71085e-55	0.677735	0.423	0.169	1.311e-50	ecNR2E1+
AC074032.1	0	0.677043	0.237	0.002	0	ecNR2E1+
AC098588.3	0	0.676958	0.214	0.001	0	ecNR2E1+
CLVS1	1.19878e-77	0.675808	0.432	0.149	5.79742e-73	ecNR2E1+
ZNF700	0	0.675465	0.24	0.002	0	ecNR2E1+
AL445426.1	0	0.675416	0.202	0.001	0	ecNR2E1+
ERICH3	2.37375e-140	0.67503	0.271	0.046	1.14797e-135	ecNR2E1+
AC005400.1	0	0.674551	0.23	0.002	0	ecNR2E1+
PARP8	8.36097e-61	0.673578	0.421	0.165	4.04345e-56	ecNR2E1+
ACSS1	8.04433e-69	0.673058	0.416	0.154	3.89032e-64	ecNR2E1+
AC007563.2	0	0.672945	0.218	0.002	0	ecNR2E1+
LIX1-AS1	0	0.672269	0.212	0.001	0	ecNR2E1+
TIA1	0	0.672192	0.259	0.01	0	ecNR2E1+
RRM2	4.06172e-252	0.671859	0.225	0.02	1.96429e-247	ecNR2E1+
RBM27	0	0.67121	0.23	0.002	0	ecNR2E1+
SARNP	0	0.671025	0.256	0.015	0	ecNR2E1+
RFFL	2.91716e-156	0.66872	0.285	0.047	1.41077e-151	ecNR2E1+
INSYN2B	0	0.668607	0.207	0.001	0	ecNR2E1+
CHIC1	7.82173e-60	0.667614	0.454	0.193	3.78267e-55	ecNR2E1+
ST6GALNAC5	1.45524e-131	0.667587	0.375	0.083	7.03769e-127	ecNR2E1+
CFAP161	5.71514e-87	0.667505	0.378	0.112	2.7639e-82	ecNR2E1+
SNHG29	0	0.667038	0.235	0.001	0	ecNR2E1+
CENPK	2.98943e-101	0.664269	0.39	0.106	1.44572e-96	ecNR2E1+
AC021231.1	0	0.664029	0.195	0.001	0	ecNR2E1+
LINC02062	0	0.663112	0.218	0.001	0	ecNR2E1+
MLLT3	2.90428e-63	0.662855	0.729	0.397	1.40454e-58	ecNR2E1+
AC008969.1	0	0.662831	0.219	0.001	0	ecNR2E1+
AC108047.1	0	0.662138	0.216	0.001	0	ecNR2E1+
SLC13A3	2.80622e-48	0.66188	0.478	0.229	1.35712e-43	ecNR2E1+
AC025171.1	0	0.660813	0.247	0.019	0	ecNR2E1+
ZHX1	0	0.66062	0.218	0.004	0	ecNR2E1+
PRKDC	5.7718e-52	0.660527	0.743	0.479	2.7913e-47	ecNR2E1+
AP3S2	0	0.66032	0.244	0.014	0	ecNR2E1+
AC078881.1	0	0.659698	0.214	0.001	0	ecNR2E1+
SLF2	5.14217e-51	0.659093	0.56	0.293	2.48681e-46	ecNR2E1+
RPL36A	0	0.657881	0.23	0.002	0	ecNR2E1+
LINC01237	0	0.655613	0.231	0.001	0	ecNR2E1+
ABTB2	1.11031e-55	0.654143	0.37	0.138	5.36957e-51	ecNR2E1+
AC008667.1	0	0.653608	0.199	0.001	0	ecNR2E1+
MACO1	0	0.6536	0.226	0.001	0	ecNR2E1+
DTX1	1.94826e-85	0.651857	0.34	0.098	9.422e-81	ecNR2E1+
TTLL7	6.82877e-49	0.651511	0.598	0.326	3.30246e-44	ecNR2E1+
HBB	0	0.651029	0.206	0.011	0	ecNR2E1+
FANCA	1.21581e-81	0.650178	0.437	0.146	5.87979e-77	ecNR2E1+
SMC1B	0	0.649915	0.226	0.014	0	ecNR2E1+
ZNF587B	0	0.649437	0.218	0.001	0	ecNR2E1+
AC117834.1	0	0.649388	0.192	0.001	0	ecNR2E1+
ZBTB20	3.27422e-96	0.64922	1	0.937	1.58344e-91	ecNR2E1+
PSIP1	5.18774e-63	0.647974	0.473	0.197	2.50884e-58	ecNR2E1+
SIMC1	3.55711e-56	0.645868	0.475	0.207	1.72025e-51	ecNR2E1+
ASPN	6.22928e-208	0.645762	0.249	0.028	3.01254e-203	ecNR2E1+
TVP23C	0	0.645732	0.231	0.002	0	ecNR2E1+
MOXD1	6.1678e-85	0.645575	0.413	0.13	2.98281e-80	ecNR2E1+
OBI1-AS1	0	0.645499	0.133	0.001	0	ecNR2E1+
AC025283.2	0	0.644783	0.202	0.001	0	ecNR2E1+
AC106791.1	0	0.644764	0.211	0.001	0	ecNR2E1+
PRTFDC1	4.82429e-55	0.644654	0.468	0.206	2.33308e-50	ecNR2E1+
SMARCA1	4.79278e-63	0.644078	0.489	0.211	2.31784e-58	ecNR2E1+
POU3F2	9.93074e-60	0.644007	0.482	0.207	4.8026e-55	ecNR2E1+
SCN8A	4.4514e-54	0.643717	0.56	0.28	2.15274e-49	ecNR2E1+
TRRAP	1.07881e-46	0.643643	0.615	0.356	5.21722e-42	ecNR2E1+
LAMTOR5-AS1	0	0.643176	0.235	0.001	0	ecNR2E1+
AL136456.1	0	0.642193	0.169	0.001	0	ecNR2E1+
SMC4	2.76126e-43	0.641965	0.366	0.16	1.33537e-38	ecNR2E1+
ATP5MC2	0	0.641827	0.242	0.002	0	ecNR2E1+
SEMA6A	6.83877e-48	0.641215	0.703	0.413	3.3073e-43	ecNR2E1+
NONO	6.62287e-66	0.640792	0.389	0.142	3.20289e-61	ecNR2E1+
AP000943.2	0	0.640611	0.212	0.001	0	ecNR2E1+
AC026341.1	0	0.640034	0.143	0.001	0	ecNR2E1+
SCML2	3.23036e-108	0.639994	0.302	0.067	1.56223e-103	ecNR2E1+
ANLN	4.03231e-79	0.639832	0.34	0.101	1.95006e-74	ecNR2E1+
AL031428.1	0	0.639456	0.204	0.002	0	ecNR2E1+
TMEFF1	0	0.638776	0.219	0.001	0	ecNR2E1+
CLCN5	5.28899e-82	0.638249	0.364	0.112	2.55781e-77	ecNR2E1+
PSMA3-AS1	0	0.63654	0.214	0.001	0	ecNR2E1+
AC009899.1	0	0.636538	0.199	0.001	0	ecNR2E1+
OIP5-AS1	0	0.636148	0.212	0.001	0	ecNR2E1+
TBC1D15	1.49873e-64	0.635938	0.451	0.18	7.24799e-60	ecNR2E1+
SYCP2	5.31709e-111	0.63565	0.28	0.059	2.5714e-106	ecNR2E1+
CHM	1.41347e-56	0.635621	0.546	0.265	6.83568e-52	ecNR2E1+
RBFOX3	5.83173e-138	0.635406	0.276	0.047	2.82028e-133	ecNR2E1+
AC107068.2	0	0.635405	0.2	0.002	0	ecNR2E1+
FAM189A2	1.19895e-80	0.634251	0.378	0.117	5.79822e-76	ecNR2E1+
AC239809.3	0	0.633758	0.231	0.001	0	ecNR2E1+
NPTX2	3.06341e-143	0.632651	0.263	0.042	1.4815e-138	ecNR2E1+
AL109824.1	0	0.631375	0.216	0.002	0	ecNR2E1+
TEAD1	1.75625e-52	0.630451	0.824	0.568	8.4934e-48	ecNR2E1+
HFM1	1.00708e-56	0.630365	0.383	0.148	4.87035e-52	ecNR2E1+
FCHSD2	2.74918e-56	0.630243	0.839	0.543	1.32953e-51	ecNR2E1+
NPL	1.69509e-60	0.629736	0.442	0.181	8.19764e-56	ecNR2E1+
DTL	1.27864e-102	0.629063	0.306	0.07	6.18363e-98	ecNR2E1+
AC009093.2	0	0.628845	0.226	0.001	0	ecNR2E1+
SNHG6	0	0.628747	0.221	0.001	0	ecNR2E1+
EPS8	4.24588e-59	0.62823	0.591	0.289	2.05335e-54	ecNR2E1+
LINC00992	0	0.628097	0.181	0.006	0	ecNR2E1+
PLAGL1	1.66703e-133	0.627334	0.314	0.061	8.06191e-129	ecNR2E1+
TMEM178A	1.13243e-72	0.627272	0.328	0.1	5.47655e-68	ecNR2E1+
AC098829.1	0	0.627106	0.183	0.001	0	ecNR2E1+
STAG3	7.44943e-84	0.627036	0.344	0.1	3.60262e-79	ecNR2E1+
AC084816.1	0	0.626926	0.188	0.001	0	ecNR2E1+
CHRDL2	0	0.626832	0.18	0.004	0	ecNR2E1+
TTTY10	8.70246e-135	0.626041	0.266	0.046	4.2086e-130	ecNR2E1+
AC005562.1	0	0.625539	0.237	0.002	0	ecNR2E1+
AC019205.1	0	0.625382	0.216	0.001	0	ecNR2E1+
AL078459.1	0	0.623664	0.188	0.001	0	ecNR2E1+
AC012358.3	0	0.623538	0.202	0.001	0	ecNR2E1+
DDX11-AS1	4.6589e-92	0.623284	0.287	0.069	2.25309e-87	ecNR2E1+
ZNF605	0	0.622324	0.214	0.002	0	ecNR2E1+
BTAF1	3.88992e-49	0.622141	0.475	0.227	1.8812e-44	ecNR2E1+
FUT8	8.07932e-46	0.622024	0.653	0.38	3.90724e-41	ecNR2E1+
RPS6KA5	7.62037e-53	0.621817	0.392	0.158	3.68529e-48	ecNR2E1+
FNBP1L	1.06017e-56	0.621333	0.592	0.291	5.1271e-52	ecNR2E1+
TSPAN14	1.37489e-91	0.621267	0.337	0.091	6.64912e-87	ecNR2E1+
Z83843.1	0	0.621102	0.211	0.002	0	ecNR2E1+
AC011603.2	0	0.620977	0.211	0.001	0	ecNR2E1+
KHDC4	0	0.620767	0.226	0.001	0	ecNR2E1+
RASA4	0	0.620723	0.212	0.001	0	ecNR2E1+
KMT2A	9.21313e-44	0.618734	0.67	0.426	4.45556e-39	ecNR2E1+
FANCC	1.29538e-53	0.618686	0.535	0.256	6.26458e-49	ecNR2E1+
TSPAN7	4.1343e-135	0.618296	0.23	0.035	1.99939e-130	ecNR2E1+
DIPK2A	0	0.617878	0.197	0.001	0	ecNR2E1+
OSBPL1A	3.66744e-45	0.617571	0.582	0.317	1.77361e-40	ecNR2E1+
SELENOW	0	0.616713	0.206	0.001	0	ecNR2E1+
SLF1	4.76341e-63	0.616564	0.404	0.152	2.30363e-58	ecNR2E1+
UBE2V1	0	0.615903	0.221	0.001	0	ecNR2E1+
SLC7A11	4.62931e-64	0.614947	0.377	0.134	2.23878e-59	ecNR2E1+
AC073343.2	0	0.614504	0.211	0.002	0	ecNR2E1+
PIK3C2G	1.2798e-252	0.614351	0.247	0.024	6.18922e-248	ecNR2E1+
ANKUB1	1.32171e-52	0.614253	0.427	0.181	6.39193e-48	ecNR2E1+
AC079921.1	0	0.614165	0.214	0.002	0	ecNR2E1+
AC069437.1	0	0.613987	0.185	0.001	0	ecNR2E1+
CAV3	8.62332e-135	0.613604	0.197	0.027	4.17032e-130	ecNR2E1+
PCDHGA10	0	0.613593	0.2	0.001	0	ecNR2E1+
MORC4	1.83697e-84	0.61179	0.311	0.084	8.88378e-80	ecNR2E1+
C2CD6	0	0.61175	0.193	0.001	0	ecNR2E1+
AC092832.2	0	0.609713	0.19	0.001	0	ecNR2E1+
WWC3	1.55964e-53	0.609061	0.371	0.147	7.54257e-49	ecNR2E1+
FGD4	5.95765e-53	0.60874	0.534	0.257	2.88118e-48	ecNR2E1+
CEP295	3.27984e-48	0.608508	0.397	0.172	1.58617e-43	ecNR2E1+
AC093865.1	0	0.608506	0.192	0.001	0	ecNR2E1+
AC105052.4	0	0.608167	0.221	0.001	0	ecNR2E1+
ARFGEF3	1.04969e-28	0.608013	0.366	0.188	5.07642e-24	ecNR2E1+
MLLT10	5.34748e-48	0.607417	0.667	0.393	2.5861e-43	ecNR2E1+
TSBP1-AS1	0	0.607307	0.193	0.001	0	ecNR2E1+
CCDC18-AS1	0	0.605471	0.214	0.001	0	ecNR2E1+
ZNF423	6.1986e-45	0.605057	0.418	0.188	2.9977e-40	ecNR2E1+
DPY19L3	1.5079e-39	0.605039	0.611	0.366	7.29237e-35	ecNR2E1+
AC079447.1	0	0.604606	0.197	0.001	0	ecNR2E1+
AL392086.3	0	0.604069	0.181	0.001	0	ecNR2E1+
PI4K2B	0	0.601328	0.228	0.009	0	ecNR2E1+
MCUB	0	0.600842	0.207	0.001	0	ecNR2E1+
RRM1	1.15575e-88	0.600678	0.33	0.089	5.58931e-84	ecNR2E1+
CLMN	8.45847e-93	0.599755	0.292	0.071	4.0906e-88	ecNR2E1+
ZBTB20-AS1	4.40576e-132	0.59724	0.24	0.039	2.13067e-127	ecNR2E1+
MEGF10	3.55261e-67	0.597022	0.32	0.1	1.71808e-62	ecNR2E1+
PLPPR4	1.2732e-68	0.596994	0.297	0.088	6.15731e-64	ecNR2E1+
SCLY	0	0.596846	0.199	0.002	0	ecNR2E1+
DISP3	0	0.596397	0.195	0.001	0	ecNR2E1+
MTCP1	6.45939e-137	0.596233	0.228	0.034	3.12383e-132	ecNR2E1+
PSMA1	2.09086e-92	0.595344	0.345	0.092	1.01116e-87	ecNR2E1+
DMWD	2.94646e-290	0.594559	0.247	0.021	1.42494e-285	ecNR2E1+
SLC22A15	5.6674e-75	0.59168	0.313	0.091	2.74081e-70	ecNR2E1+
SORL1	1.7041e-44	0.591102	0.499	0.251	8.24118e-40	ecNR2E1+
USP25	2.76194e-47	0.590742	0.527	0.269	1.3357e-42	ecNR2E1+
KDM3A	4.61781e-53	0.589699	0.453	0.196	2.23322e-48	ecNR2E1+
TLE1	1.11648e-47	0.589574	0.553	0.282	5.39943e-43	ecNR2E1+
ANTXR2	4.90595e-53	0.588595	0.354	0.134	2.37257e-48	ecNR2E1+
MT-ATP8	2.92738e-227	0.588563	0.231	0.023	1.41571e-222	ecNR2E1+
AC092835.1	0	0.588266	0.199	0.001	0	ecNR2E1+
ARHGEF18	0	0.587762	0.188	0.001	0	ecNR2E1+
PSD2	2.76845e-91	0.587231	0.349	0.095	1.33885e-86	ecNR2E1+
FUT9	1.84231e-54	0.586112	0.566	0.265	8.90959e-50	ecNR2E1+
VCAN	7.16061e-58	0.585938	0.832	0.547	3.46294e-53	ecNR2E1+
UHRF1	2.11292e-76	0.584539	0.472	0.17	1.02183e-71	ecNR2E1+
SMIM7	0	0.584489	0.223	0.005	0	ecNR2E1+
ATF7IP	7.34958e-38	0.583339	0.699	0.458	3.55433e-33	ecNR2E1+
CCDC28A	3.12325e-65	0.582808	0.219	0.056	1.51044e-60	ecNR2E1+
MARF1	0	0.582761	0.221	0.001	0	ecNR2E1+
APBA1	9.22305e-50	0.58266	0.553	0.273	4.46036e-45	ecNR2E1+
AMOTL1	3.87047e-56	0.580802	0.453	0.191	1.8718e-51	ecNR2E1+
NCAPD3	1.03975e-48	0.580689	0.385	0.162	5.02831e-44	ecNR2E1+
SLC49A4	0	0.580588	0.207	0.001	0	ecNR2E1+
RBM4	1.81283e-54	0.580318	0.402	0.164	8.76705e-50	ecNR2E1+
DENND11	0	0.580294	0.192	0.001	0	ecNR2E1+
SGCE	3.23587e-48	0.580203	0.535	0.264	1.5649e-43	ecNR2E1+
EIF4A2	3.57792e-42	0.57999	0.389	0.178	1.73032e-37	ecNR2E1+
ZNF451-AS1	0	0.579862	0.174	0.001	0	ecNR2E1+
KANTR	9.71716e-44	0.579687	0.461	0.226	4.69931e-39	ecNR2E1+
TMX2	0	0.579679	0.206	0.002	0	ecNR2E1+
MIA2	0	0.579477	0.2	0.001	0	ecNR2E1+
PDE1A	9.28759e-63	0.578857	0.294	0.09	4.49157e-58	ecNR2E1+
GCA	9.27534e-111	0.576844	0.268	0.054	4.48565e-106	ecNR2E1+
PHKA2	2.73729e-70	0.576692	0.361	0.12	1.32378e-65	ecNR2E1+
WWOX	1.57414e-47	0.576332	0.948	0.769	7.6127e-43	ecNR2E1+
DCDC1	2.80688e-81	0.576257	0.304	0.082	1.35744e-76	ecNR2E1+
RAD18	2.75342e-44	0.575837	0.458	0.216	1.33158e-39	ecNR2E1+
DNMT1	1.5105e-42	0.575251	0.485	0.247	7.30493e-38	ecNR2E1+
VRK2	1.3285e-104	0.574911	0.29	0.063	6.42477e-100	ecNR2E1+
AP004608.1	0	0.574893	0.199	0.001	0	ecNR2E1+
ZNF551	0	0.574458	0.202	0.003	0	ecNR2E1+
ELOA-AS1	0	0.574324	0.197	0.001	0	ecNR2E1+
AL035458.2	0	0.574242	0.18	0.001	0	ecNR2E1+
HMGN5	2.60339e-70	0.573766	0.276	0.076	1.25903e-65	ecNR2E1+
TENT5A	0	0.573279	0.176	0.001	0	ecNR2E1+
RSPH3	2.7802e-28	0.573267	0.263	0.118	1.34453e-23	ecNR2E1+
LINC02055	0	0.573133	0.159	0.001	0	ecNR2E1+
PLAAT3	0	0.57222	0.197	0.001	0	ecNR2E1+
ZNF10	1.04211e-168	0.571834	0.238	0.031	5.03975e-164	ecNR2E1+
DNAJC9	1.87336e-65	0.57174	0.325	0.104	9.05977e-61	ecNR2E1+
MOSMO	0	0.571739	0.193	0.001	0	ecNR2E1+
FAM92A	0	0.5715	0.207	0.002	0	ecNR2E1+
ABCB11	0	0.571495	0.192	0.006	0	ecNR2E1+
SRRM4	2.94241e-91	0.571269	0.242	0.051	1.42298e-86	ecNR2E1+
RUNX1T1	2.77379e-66	0.570903	0.56	0.238	1.34143e-61	ecNR2E1+
AC245060.5	0	0.569992	0.18	0.001	0	ecNR2E1+
SATL1	0	0.569871	0.204	0.002	0	ecNR2E1+
SMC3	3.10717e-71	0.569426	0.339	0.107	1.50266e-66	ecNR2E1+
SLC16A2	8.97057e-50	0.568915	0.375	0.151	4.33826e-45	ecNR2E1+
SLC9A7	1.64658e-59	0.568787	0.342	0.12	7.96303e-55	ecNR2E1+
LINC02698	0	0.568604	0.183	0.001	0	ecNR2E1+
GAS5	0	0.568542	0.19	0.001	0	ecNR2E1+
QSER1	2.67243e-45	0.568443	0.546	0.288	1.29241e-40	ecNR2E1+
GPR137C	1.43714e-42	0.568401	0.463	0.222	6.95013e-38	ecNR2E1+
BBS9	2.14651e-29	0.568372	0.672	0.464	1.03808e-24	ecNR2E1+
TOGARAM1	0	0.568233	0.204	0.001	0	ecNR2E1+
ABCB7	5.72806e-44	0.568167	0.444	0.215	2.77015e-39	ecNR2E1+
AL139260.1	0	0.567995	0.18	0.001	0	ecNR2E1+
VPS13A	3.6422e-43	0.567755	0.508	0.263	1.7614e-38	ecNR2E1+
SRSF7	2.07375e-50	0.566779	0.397	0.168	1.00289e-45	ecNR2E1+
DIAPH2-AS1	5.36136e-56	0.566089	0.202	0.054	2.59281e-51	ecNR2E1+
HPRT1	1.91343e-56	0.565827	0.39	0.152	9.25353e-52	ecNR2E1+
GPSM2	7.31105e-41	0.564821	0.509	0.266	3.5357e-36	ecNR2E1+
TSPAN12	3.34819e-73	0.564643	0.256	0.066	1.61922e-68	ecNR2E1+
ELN	2.41361e-42	0.564626	0.434	0.207	1.16724e-37	ecNR2E1+
EML5	1.07096e-59	0.564585	0.316	0.106	5.17925e-55	ecNR2E1+
KYAT1	0	0.564373	0.19	0.001	0	ecNR2E1+
TAFA2	0	0.564138	0.168	0.001	0	ecNR2E1+
SRP19	0	0.563887	0.18	0.001	0	ecNR2E1+
SFMBT1	3.07464e-53	0.563326	0.325	0.118	1.48693e-48	ecNR2E1+
NUP210	8.62296e-62	0.563187	0.368	0.132	4.17015e-57	ecNR2E1+
SMCHD1	4.82348e-38	0.563032	0.699	0.466	2.33268e-33	ecNR2E1+
RO60	0	0.562295	0.192	0.001	0	ecNR2E1+
LINC02798	0	0.561503	0.18	0.001	0	ecNR2E1+
ITGA8	2.41047e-207	0.561448	0.214	0.021	1.16573e-202	ecNR2E1+
ELP4	1.6501e-34	0.561375	0.611	0.377	7.98006e-30	ecNR2E1+
LINC01170	6.92154e-63	0.561314	0.294	0.088	3.34733e-58	ecNR2E1+
RPS16	1.19836e-66	0.560564	0.307	0.094	5.7954e-62	ecNR2E1+
DPY19L2	5.0713e-38	0.560393	0.387	0.183	2.45253e-33	ecNR2E1+
PDK4	2.33484e-97	0.560177	0.19	0.032	1.12915e-92	ecNR2E1+
EYA2	1.88075e-60	0.559924	0.698	0.342	9.09548e-56	ecNR2E1+
BCL2L14	1.21607e-42	0.55951	0.304	0.119	5.88105e-38	ecNR2E1+
NAPEPLD	2.15806e-34	0.559314	0.473	0.257	1.04366e-29	ecNR2E1+
AC008735.2	0	0.559258	0.188	0.001	0	ecNR2E1+
PRXL2A	0	0.557812	0.185	0.001	0	ecNR2E1+
AC077690.1	0	0.557552	0.149	0.001	0	ecNR2E1+
IMMP2L	6.73531e-58	0.557458	0.959	0.714	3.25726e-53	ecNR2E1+
SLC25A40	5.77395e-49	0.557329	0.385	0.161	2.79234e-44	ecNR2E1+
DKK3	3.59554e-70	0.55708	0.314	0.095	1.73884e-65	ecNR2E1+
COX10-AS1	0	0.555954	0.193	0.001	0	ecNR2E1+
CEP57	6.51415e-45	0.55577	0.496	0.247	3.15031e-40	ecNR2E1+
PTEN	5.65466e-49	0.555723	0.537	0.263	2.73465e-44	ecNR2E1+
FOXO1	3.73674e-41	0.555584	0.675	0.4	1.80712e-36	ecNR2E1+
ZNF718	9.44642e-47	0.555369	0.449	0.209	4.56838e-42	ecNR2E1+
RBM20	2.72917e-93	0.555349	0.268	0.06	1.31986e-88	ecNR2E1+
B3GAT1	2.97418e-47	0.554845	0.325	0.126	1.43834e-42	ecNR2E1+
RNF19A	3.42739e-31	0.55467	0.615	0.383	1.65752e-26	ecNR2E1+
AC092902.4	0	0.554628	0.174	0.001	0	ecNR2E1+
RPL3	4.6178e-61	0.554269	0.301	0.095	2.23321e-56	ecNR2E1+
AK3	3.45237e-38	0.554032	0.466	0.244	1.6696e-33	ecNR2E1+
LINC01505	3.73247e-254	0.553995	0.181	0.013	1.80506e-249	ecNR2E1+
AP001825.1	0	0.553321	0.162	0.001	0	ecNR2E1+
EFCAB13	2.1338e-55	0.552281	0.269	0.085	1.03193e-50	ecNR2E1+
AC246817.2	0	0.551957	0.183	0.001	0	ecNR2E1+
CCDC171	5.76571e-43	0.551935	0.454	0.217	2.78835e-38	ecNR2E1+
RESF1	0	0.551851	0.199	0.001	0	ecNR2E1+
BRWD3	1.28696e-40	0.551821	0.497	0.259	6.22385e-36	ecNR2E1+
ANKRD26	1.58338e-42	0.551619	0.503	0.256	7.65739e-38	ecNR2E1+
CSRNP3	4.76488e-40	0.551473	0.696	0.427	2.30434e-35	ecNR2E1+
STMP1	0	0.551103	0.188	0.001	0	ecNR2E1+
BRCC3	4.30422e-52	0.550847	0.333	0.126	2.08156e-47	ecNR2E1+
SIK2	1.75583e-37	0.550061	0.596	0.353	8.49135e-33	ecNR2E1+
NINL	3.99456e-58	0.548676	0.406	0.156	1.93181e-53	ecNR2E1+
AC091885.2	0	0.548074	0.174	0.001	0	ecNR2E1+
ATP11A	4.67638e-47	0.547722	0.537	0.27	2.26155e-42	ecNR2E1+
SEMA5B	1.22469e-48	0.547611	0.446	0.197	5.92272e-44	ecNR2E1+
VIRMA	0	0.547107	0.19	0.001	0	ecNR2E1+
AC006213.3	0	0.547021	0.183	0.001	0	ecNR2E1+
MYO1E	9.07248e-58	0.545894	0.508	0.221	4.38754e-53	ecNR2E1+
LINC00598	3.64104e-52	0.545858	0.231	0.069	1.76084e-47	ecNR2E1+
RIF1	5.03575e-40	0.545613	0.584	0.338	2.43534e-35	ecNR2E1+
RBMX	3.34872e-40	0.544787	0.791	0.552	1.61948e-35	ecNR2E1+
AC064875.1	0	0.544075	0.145	0.001	0	ecNR2E1+
FBXL13	3.35172e-47	0.543388	0.432	0.193	1.62093e-42	ecNR2E1+
FANCI	5.23724e-70	0.543336	0.366	0.119	2.53278e-65	ecNR2E1+
AC011346.1	0	0.543147	0.162	0.001	0	ecNR2E1+
TTLL3	9.60696e-117	0.542771	0.249	0.045	4.64602e-112	ecNR2E1+
AC246817.1	0	0.542447	0.181	0.001	0	ecNR2E1+
GABRA4	0	0.542048	0.199	0.009	0	ecNR2E1+
SHOC1	0	0.541786	0.154	0.001	0	ecNR2E1+
AL049646.1	0	0.540953	0.166	0.001	0	ecNR2E1+
COL11A1	4.06817e-69	0.5405	0.478	0.179	1.96741e-64	ecNR2E1+
PHACTR2	1.26475e-50	0.540282	0.266	0.087	6.11647e-46	ecNR2E1+
KIAA1841	6.67814e-37	0.540089	0.411	0.203	3.22962e-32	ecNR2E1+
AC026356.2	0	0.539872	0.183	0.001	0	ecNR2E1+
AL357153.2	0	0.539376	0.168	0.001	0	ecNR2E1+
JARID2	9.31589e-35	0.539234	0.658	0.423	4.50526e-30	ecNR2E1+
CHEK1	6.01809e-82	0.538585	0.266	0.065	2.91041e-77	ecNR2E1+
AC079760.1	0	0.537908	0.173	0.001	0	ecNR2E1+
PPP1R9A	5.09557e-41	0.537389	0.794	0.512	2.46427e-36	ecNR2E1+
AL390198.1	0	0.53724	0.176	0.001	0	ecNR2E1+
KDM6A	1.12004e-37	0.536954	0.684	0.437	5.41663e-33	ecNR2E1+
POLE	1.75731e-67	0.536916	0.314	0.097	8.49852e-63	ecNR2E1+
LINC02614	0	0.536849	0.178	0.001	0	ecNR2E1+
AMMECR1	8.46222e-53	0.536308	0.33	0.121	4.09242e-48	ecNR2E1+
AC112206.2	0	0.536262	0.152	0.001	0	ecNR2E1+
SCMH1	3.38894e-41	0.536257	0.781	0.526	1.63893e-36	ecNR2E1+
LINC01572	8.782e-33	0.536254	0.499	0.278	4.24707e-28	ecNR2E1+
NKTR	8.62264e-35	0.536165	0.739	0.525	4.17e-30	ecNR2E1+
PHACTR3	9.87257e-50	0.536047	0.461	0.201	4.77448e-45	ecNR2E1+
PRRT2	0	0.53576	0.197	0.004	0	ecNR2E1+
AC019197.1	0	0.535654	0.185	0.001	0	ecNR2E1+
KIF21A	1.23258e-39	0.535287	0.762	0.502	5.96088e-35	ecNR2E1+
ALG13	4.64264e-41	0.535026	0.461	0.23	2.24523e-36	ecNR2E1+
AC009061.2	0	0.534687	0.178	0.001	0	ecNR2E1+
AC027698.1	0	0.534094	0.15	0.002	0	ecNR2E1+
AC005999.2	0	0.533878	0.152	0.001	0	ecNR2E1+
NCAM1	7.74617e-49	0.53387	0.941	0.754	3.74612e-44	ecNR2E1+
PLCB1	2.19476e-49	0.533651	0.867	0.577	1.06141e-44	ecNR2E1+
HIF1A	1.04368e-30	0.533484	0.603	0.387	5.04736e-26	ecNR2E1+
SMARCE1	4.33895e-149	0.533276	0.211	0.028	2.09836e-144	ecNR2E1+
TMEM135	6.6444e-37	0.532688	0.541	0.306	3.2133e-32	ecNR2E1+
AC005225.2	0	0.532519	0.178	0.001	0	ecNR2E1+
NOTCH2NLC	0	0.532437	0.178	0.001	0	ecNR2E1+
HDAC4	2.62831e-36	0.532204	0.758	0.526	1.27108e-31	ecNR2E1+
RBFA	0	0.532164	0.176	0.001	0	ecNR2E1+
GVQW3	0	0.531825	0.174	0.001	0	ecNR2E1+
POT1	8.8681e-39	0.53176	0.451	0.231	4.2887e-34	ecNR2E1+
AC007098.1	5.83702e-86	0.531071	0.197	0.038	2.82284e-81	ecNR2E1+
DOP1B	0	0.530866	0.195	0.001	0	ecNR2E1+
BMP7	3.97406e-39	0.53056	0.428	0.207	1.9219e-34	ecNR2E1+
NPSR1	6.02389e-83	0.530518	0.174	0.031	2.91321e-78	ecNR2E1+
SELENOI	0	0.530416	0.188	0.002	0	ecNR2E1+
PHACTR1	2.45791e-55	0.530329	0.694	0.352	1.18867e-50	ecNR2E1+
RBM39	5.69578e-42	0.530061	0.832	0.606	2.75454e-37	ecNR2E1+
FBH1	0	0.529865	0.187	0.001	0	ecNR2E1+
PPP6R3	8.42829e-39	0.529829	0.784	0.555	4.076e-34	ecNR2E1+
PTCSC3	1.07054e-138	0.52966	0.169	0.02	5.17724e-134	ecNR2E1+
DNM1L	7.45304e-38	0.529468	0.642	0.402	3.60436e-33	ecNR2E1+
KIF4A	5.0305e-73	0.529274	0.228	0.054	2.4328e-68	ecNR2E1+
TC2N	2.10203e-203	0.528992	0.202	0.02	1.01656e-198	ecNR2E1+
PAK5	0	0.52864	0.174	0.001	0	ecNR2E1+
CEP83	1.55089e-33	0.528133	0.499	0.278	7.50027e-29	ecNR2E1+
SLC25A36	1.30097e-38	0.527622	0.511	0.277	6.29163e-34	ecNR2E1+
FRMD4A	3.38638e-62	0.527525	0.769	0.448	1.63769e-57	ecNR2E1+
MT-ND4L	7.3267e-94	0.526861	0.282	0.064	3.54327e-89	ecNR2E1+
AC105285.1	0	0.524973	0.169	0.001	0	ecNR2E1+
PPP2CA	0	0.524119	0.188	0.003	0	ecNR2E1+
CENPU	3.52326e-117	0.523247	0.252	0.046	1.70389e-112	ecNR2E1+
SRSF1	2.76903e-87	0.523173	0.247	0.055	1.33913e-82	ecNR2E1+
GALNT14	1.89185e-72	0.523136	0.185	0.038	9.14919e-68	ecNR2E1+
SNHG1	0	0.522989	0.195	0.002	0	ecNR2E1+
NUP50-DT	0	0.522731	0.162	0.001	0	ecNR2E1+
NFIA	1.58236e-62	0.522263	0.986	0.853	7.65244e-58	ecNR2E1+
AC006460.2	0	0.521946	0.183	0.007	0	ecNR2E1+
AL356599.1	0	0.521801	0.18	0.001	0	ecNR2E1+
AC012291.3	0	0.521521	0.183	0.001	0	ecNR2E1+
ANKRD18B	0	0.521171	0.195	0.005	0	ecNR2E1+
AC025682.1	0	0.520487	0.185	0.001	0	ecNR2E1+
RPL17	0	0.52045	0.188	0.002	0	ecNR2E1+
MIR137HG	1.14712e-85	0.518682	0.206	0.041	5.54757e-81	ecNR2E1+
CASTOR2	0	0.518491	0.204	0.002	0	ecNR2E1+
USP9X	4.5124e-31	0.518261	0.603	0.389	2.18224e-26	ecNR2E1+
EXOC6	3.99133e-36	0.517892	0.52	0.285	1.93025e-31	ecNR2E1+
LINC02046	0	0.516617	0.157	0.001	0	ecNR2E1+
SORBS2	1.97829e-71	0.516374	0.465	0.171	9.5672e-67	ecNR2E1+
AC233976.1	0	0.51567	0.171	0.001	0	ecNR2E1+
EMSY	4.59489e-33	0.51563	0.496	0.278	2.22214e-28	ecNR2E1+
RBL1	8.67741e-45	0.5156	0.451	0.206	4.19648e-40	ecNR2E1+
AP003025.2	3.35898e-97	0.515136	0.162	0.025	1.62444e-92	ecNR2E1+
MRPS28	0	0.515119	0.193	0.006	0	ecNR2E1+
KNL1	0	0.515107	0.15	0.001	0	ecNR2E1+
AL359313.1	0	0.514931	0.138	0.001	0	ecNR2E1+
CC2D2B	0	0.514608	0.166	0.002	0	ecNR2E1+
KCNT1	0	0.51425	0.173	0.007	0	ecNR2E1+
NOL4	1.24431e-42	0.514206	0.661	0.372	6.01762e-38	ecNR2E1+
CAND1	2.02733e-44	0.5139	0.484	0.236	9.80437e-40	ecNR2E1+
SEMA6A-AS1	8.03008e-42	0.513536	0.335	0.139	3.88343e-37	ecNR2E1+
PIWIL4	1.52404e-108	0.512673	0.237	0.044	7.37039e-104	ecNR2E1+
TLN2	2.45575e-32	0.512441	0.651	0.406	1.18763e-27	ecNR2E1+
KIF20B	4.05002e-72	0.512236	0.192	0.041	1.95863e-67	ecNR2E1+
MYBPC1	3.36869e-100	0.512163	0.233	0.045	1.62913e-95	ecNR2E1+
SNX19	1.73518e-35	0.512135	0.359	0.17	8.39151e-31	ecNR2E1+
EPB41	8.49268e-50	0.511725	0.415	0.171	4.10715e-45	ecNR2E1+
KLC1	4.8261e-33	0.511309	0.487	0.274	2.33395e-28	ecNR2E1+
PTCHD1	1.84433e-59	0.511099	0.299	0.095	8.91937e-55	ecNR2E1+
ATP8A1	1.03397e-46	0.510691	0.444	0.196	5.00039e-42	ecNR2E1+
PRAG1	0	0.510099	0.171	0.001	0	ecNR2E1+
AC092819.3	0	0.509377	0.159	0.001	0	ecNR2E1+
PAX6	6.8632e-84	0.50922	0.228	0.05	3.31911e-79	ecNR2E1+
AC103876.1	0	0.509156	0.162	0.001	0	ecNR2E1+
HNRNPUL2	0	0.508821	0.174	0.001	0	ecNR2E1+
AUXG01000058.1	0	0.508701	0.178	0.001	0	ecNR2E1+
TMEM117	1.00659e-36	0.507941	0.577	0.328	4.86796e-32	ecNR2E1+
C2orf92	0	0.507464	0.176	0.001	0	ecNR2E1+
SGO2	0	0.506805	0.14	0.001	0	ecNR2E1+
RPLP0	1.28394e-49	0.506361	0.383	0.155	6.20924e-45	ecNR2E1+
HIKESHI	0	0.506081	0.171	0.001	0	ecNR2E1+
DIAPH3	2.31866e-39	0.505718	0.318	0.129	1.12133e-34	ecNR2E1+
AP001172.1	0	0.505255	0.171	0.001	0	ecNR2E1+
UPF3B	4.46281e-42	0.504691	0.344	0.145	2.15826e-37	ecNR2E1+
AC087500.1	0	0.504619	0.185	0.001	0	ecNR2E1+
REEP1	2.57671e-47	0.504248	0.321	0.121	1.24612e-42	ecNR2E1+
STARD4-AS1	1.00667e-61	0.503717	0.207	0.052	4.86833e-57	ecNR2E1+
MCM6	4.0789e-76	0.503584	0.228	0.053	1.9726e-71	ecNR2E1+
ZC3H12C	8.10168e-40	0.5035	0.511	0.266	3.91806e-35	ecNR2E1+
AC015871.1	0	0.503458	0.164	0.001	0	ecNR2E1+
LINC00174	7.59011e-38	0.503205	0.332	0.144	3.67065e-33	ecNR2E1+
IDH2	7.87224e-44	0.502946	0.361	0.152	3.80709e-39	ecNR2E1+
AL589935.1	0	0.502762	0.161	0.001	0	ecNR2E1+
LINC02615	0	0.502523	0.152	0.001	0	ecNR2E1+
CDKL5	9.81209e-47	0.501756	0.304	0.112	4.74523e-42	ecNR2E1+
LINC01905	0	0.501519	0.136	0.001	0	ecNR2E1+
BARD1	1.39409e-32	0.501173	0.437	0.229	6.74196e-28	ecNR2E1+
CKLF	6.06138e-196	0.500947	0.195	0.019	2.93135e-191	ecNR2E1+
CENPE	1.52087e-54	0.500484	0.171	0.041	7.35506e-50	ecNR2E1+
AC138409.3	0	0.500421	0.147	0.001	0	ecNR2E1+
AL356124.1	0	0.500318	0.152	0.001	0	ecNR2E1+
ALG13-AS1	3.71271e-233	0.500227	0.157	0.01	1.7955e-228	ecNR2E1+
ABCC1	9.9325e-09	-0.500253	0.126	0.214	0.000480346	ecNR2E1-
RP11-849H4.2	6.01422e-21	-0.502371	0.003	0.139	2.90854e-16	ecNR2E1-
SYT17	2.1591e-09	-0.503507	0.249	0.345	0.000104416	ecNR2E1-
LRCH1	8.05147e-08	-0.503602	0.166	0.25	0.00389377	ecNR2E1-
HNRNPC	2.49715e-10	-0.503667	0.459	0.53	1.20765e-05	ecNR2E1-
TMSB10	2.54627e-07	-0.504302	0.102	0.177	0.012314	ecNR2E1-
LINC00632	2.64479e-16	-0.505275	0.007	0.116	1.27905e-11	ecNR2E1-
TNFRSF10B	3.86371e-17	-0.50538	0.012	0.129	1.86853e-12	ecNR2E1-
C5orf45	2.50788e-22	-0.505446	0.002	0.144	1.21284e-17	ecNR2E1-
SMG6	8.80971e-08	-0.506842	0.421	0.478	0.00426046	ecNR2E1-
AP000282.2	3.02326e-19	-0.506985	0.002	0.126	1.46208e-14	ecNR2E1-
RP11-426C22.5	1.22311e-20	-0.507167	0	0.131	5.91509e-16	ecNR2E1-
TBC1D19	5.1482e-10	-0.507261	0.371	0.467	2.48972e-05	ecNR2E1-
S100A6	5.92876e-11	-0.508224	0.047	0.139	2.86721e-06	ecNR2E1-
FLJ37453	2.24215e-21	-0.508863	0.002	0.139	1.08433e-16	ecNR2E1-
GDPD1	7.11523e-13	-0.509103	0.083	0.197	3.44099e-08	ecNR2E1-
AF146191.4	9.15909e-22	-0.509288	0	0.138	4.42943e-17	ecNR2E1-
bP-21264C1.2	1.28727e-20	-0.510711	0.003	0.137	6.22536e-16	ecNR2E1-
SIL1	4.91837e-11	-0.511212	0.358	0.458	2.37857e-06	ecNR2E1-
RP11-371F15.3	5.05306e-16	-0.511383	0	0.102	2.44371e-11	ecNR2E1-
SNHG23	2.42015e-19	-0.512282	0	0.123	1.17041e-14	ecNR2E1-
FAM92A1	4.74345e-23	-0.513387	0.002	0.149	2.29398e-18	ecNR2E1-
HLA-A	1.00125e-07	-0.513475	0.13	0.212	0.00484213	ecNR2E1-
ZNRD1-AS1	7.10663e-22	-0.51374	0.002	0.142	3.43684e-17	ecNR2E1-
RAB10	1.33558e-09	-0.513839	0.392	0.474	6.459e-05	ecNR2E1-
ACTN2	8.67829e-09	-0.513937	0.152	0.245	0.000419691	ecNR2E1-
ERRFI1	8.57072e-11	-0.515303	0.033	0.119	4.14488e-06	ecNR2E1-
EPAS1	2.59973e-10	-0.515639	0.028	0.109	1.25725e-05	ecNR2E1-
CTD-2337A12.1	1.1379e-17	-0.515654	0	0.113	5.50301e-13	ecNR2E1-
GIPC1	5.22138e-15	-0.515908	0.088	0.218	2.52511e-10	ecNR2E1-
SDCCAG3	2.743e-22	-0.516684	0	0.141	1.32654e-17	ecNR2E1-
ELL2	1.69529e-10	-0.517643	0.109	0.216	8.19857e-06	ecNR2E1-
ZNF559-ZNF177	4.17427e-23	-0.517726	0.002	0.149	2.01872e-18	ecNR2E1-
SOX13	2.17992e-09	-0.518108	0.093	0.185	0.000105423	ecNR2E1-
AC003006.7	1.12832e-20	-0.518373	0	0.131	5.45665e-16	ecNR2E1-
PDE10A	1.36473e-12	-0.518447	0.05	0.156	6.59999e-08	ecNR2E1-
PTPN13	4.87526e-07	-0.518997	0.421	0.467	0.0235773	ecNR2E1-
FAM212B	1.70947e-20	-0.519723	0.002	0.133	8.26717e-16	ecNR2E1-
RP11-553L6.5	5.77556e-21	-0.519971	0	0.133	2.79312e-16	ecNR2E1-
FAM188A	3.19711e-22	-0.52042	0.002	0.144	1.54616e-17	ecNR2E1-
COL27A1	5.43577e-10	-0.522468	0.067	0.158	2.62879e-05	ecNR2E1-
RP11-296O14.3	9.21469e-22	-0.524155	0.003	0.144	4.45632e-17	ecNR2E1-
ADAMTS3	3.74654e-10	-0.524377	0.024	0.101	1.81186e-05	ecNR2E1-
CRHR1	1.83575e-21	-0.524636	0.005	0.145	8.87786e-17	ecNR2E1-
TRIM13	6.84056e-10	-0.525347	0.176	0.281	3.30816e-05	ecNR2E1-
ZNF652	5.70602e-11	-0.525598	0.249	0.36	2.75949e-06	ecNR2E1-
ASTN1	5.1475e-08	-0.525678	0.382	0.444	0.00248938	ecNR2E1-
AC144449.1	4.2107e-19	-0.526329	0.002	0.125	2.03634e-14	ecNR2E1-
PRKCA	1.29813e-10	-0.527197	0.741	0.722	6.27786e-06	ecNR2E1-
ASIC2	5.54367e-18	-0.528839	0.009	0.129	2.68097e-13	ecNR2E1-
RP11-76I14.1	1.49268e-18	-0.529061	0	0.118	7.21877e-14	ecNR2E1-
NFAT5	1.51877e-14	-0.529063	0.541	0.627	7.34495e-10	ecNR2E1-
LINC00680	3.89552e-24	-0.530459	0.002	0.155	1.88391e-19	ecNR2E1-
NETO1	1.48756e-14	-0.530967	0.005	0.101	7.19397e-10	ecNR2E1-
TMEM163	8.42987e-08	-0.531097	0.098	0.178	0.00407677	ecNR2E1-
CTD-3131K8.2	2.62025e-23	-0.5319	0.002	0.15	1.26718e-18	ecNR2E1-
PTPN9	5.6559e-08	-0.532475	0.275	0.354	0.00273525	ecNR2E1-
BCL7C	1.04113e-12	-0.533067	0.135	0.257	5.03502e-08	ecNR2E1-
ETS1	1.65273e-16	-0.533708	0.012	0.126	7.99276e-12	ecNR2E1-
CCBL2	1.19403e-24	-0.535265	0	0.155	5.77443e-20	ecNR2E1-
RP11-475E11.9	7.76352e-24	-0.536688	0	0.15	3.75452e-19	ecNR2E1-
ZFAND3	8.98285e-24	-0.537801	0.748	0.787	4.34419e-19	ecNR2E1-
IP6K1	2.92871e-13	-0.53818	0.166	0.29	1.41635e-08	ecNR2E1-
RP1-111C20.4	4.35728e-23	-0.539424	0	0.146	2.10722e-18	ecNR2E1-
ALDOA	4.11073e-17	-0.540195	0.033	0.159	1.98799e-12	ecNR2E1-
SRGAP2B	3.88728e-11	-0.540634	0.135	0.243	1.87993e-06	ecNR2E1-
TSHZ3	2.74391e-13	-0.541902	0.052	0.161	1.32698e-08	ecNR2E1-
PPP2CB	3.38733e-09	-0.542306	0.199	0.293	0.000163815	ecNR2E1-
KCMF1	8.76388e-12	-0.54278	0.185	0.299	4.2383e-07	ecNR2E1-
P3H2	9.36919e-14	-0.54314	0.016	0.113	4.53104e-09	ecNR2E1-
KIAA1147	4.76696e-25	-0.544087	0	0.157	2.30535e-20	ecNR2E1-
NES	1.21178e-11	-0.545188	0.13	0.243	5.86031e-07	ecNR2E1-
BCL2L1	9.36075e-12	-0.545632	0.159	0.276	4.52695e-07	ecNR2E1-
AHSA2	8.92838e-25	-0.546036	0.005	0.165	4.31785e-20	ecNR2E1-
RAB11FIP3	7.3676e-11	-0.546121	0.349	0.451	3.56305e-06	ecNR2E1-
CUEDC1	8.27534e-14	-0.547086	0.15	0.284	4.00204e-09	ecNR2E1-
GS1-114I9.3	6.83557e-24	-0.547191	0.002	0.153	3.30575e-19	ecNR2E1-
GABRB3	8.47313e-14	-0.547287	0.009	0.103	4.09769e-09	ecNR2E1-
AC074117.10	7.59016e-26	-0.547318	0.002	0.165	3.67068e-21	ecNR2E1-
NEDD9	1.37914e-11	-0.548251	0.088	0.195	6.66967e-07	ecNR2E1-
COL5A1	2.86566e-14	-0.548304	0.005	0.1	1.38586e-09	ecNR2E1-
ZFHX4	2.99883e-07	-0.548323	0.401	0.455	0.0145026	ecNR2E1-
IFT88	2.60556e-14	-0.548715	0.14	0.275	1.26007e-09	ecNR2E1-
ABL2	6.82696e-11	-0.548729	0.282	0.383	3.30159e-06	ecNR2E1-
ATP1B2	5.45235e-14	-0.549547	0.088	0.212	2.63681e-09	ecNR2E1-
DGCR5	2.54007e-20	-0.55031	0.002	0.132	1.2284e-15	ecNR2E1-
RP11-120D5.1	2.79823e-17	-0.551221	0	0.11	1.35325e-12	ecNR2E1-
LMO1	8.99918e-10	-0.55149	0.028	0.105	4.35209e-05	ecNR2E1-
WBSCR16	3.02605e-24	-0.551528	0.003	0.158	1.46343e-19	ecNR2E1-
CTA-292E10.6	6.91654e-21	-0.552399	0.003	0.139	3.34491e-16	ecNR2E1-
PAPD5	5.39233e-23	-0.553169	0	0.145	2.60778e-18	ecNR2E1-
DNM1	3.27317e-11	-0.553464	0.212	0.323	1.58294e-06	ecNR2E1-
KIAA0196	1.43649e-24	-0.553501	0.002	0.158	6.947e-20	ecNR2E1-
LHFPL2	6.06272e-07	-0.554906	0.142	0.219	0.0293199	ecNR2E1-
LATS1	3.20301e-16	-0.555095	0.126	0.269	1.54901e-11	ecNR2E1-
HOPX	1.08814e-10	-0.556881	0.085	0.184	5.26235e-06	ecNR2E1-
RP11-545I5.3	1.4905e-23	-0.557879	0.002	0.152	7.20823e-19	ecNR2E1-
RP11-2B6.3	2.94283e-25	-0.558584	0.002	0.162	1.42318e-20	ecNR2E1-
FAM134C	4.48131e-24	-0.559318	0.002	0.155	2.16721e-19	ecNR2E1-
PGM5P2	3.28708e-21	-0.559846	0.003	0.141	1.58967e-16	ecNR2E1-
TNFRSF21	2.74257e-15	-0.559848	0.045	0.165	1.32633e-10	ecNR2E1-
PTPN12	3.35916e-11	-0.560174	0.415	0.499	1.62452e-06	ecNR2E1-
MIR34AHG	2.86891e-16	-0.560528	0.05	0.179	1.38744e-11	ecNR2E1-
NBPF19	8.84623e-17	-0.560666	0.121	0.267	4.27812e-12	ecNR2E1-
OSBP2	9.85939e-09	-0.561574	0.18	0.272	0.00047681	ecNR2E1-
GREB1L	1.38564e-08	-0.56244	0.055	0.131	0.00067011	ecNR2E1-
RQCD1	9.77942e-26	-0.564942	0.002	0.164	4.72943e-21	ecNR2E1-
DSCR3	3.11793e-26	-0.567131	0.002	0.167	1.50786e-21	ecNR2E1-
CDH2	2.05306e-08	-0.568063	0.513	0.558	0.000992878	ecNR2E1-
CRISPLD1	4.44745e-08	-0.568378	0.109	0.192	0.00215083	ecNR2E1-
CA8	2.88789e-13	-0.568449	0.022	0.12	1.39661e-08	ecNR2E1-
BCAS3	5.30558e-14	-0.568916	0.608	0.665	2.56583e-09	ecNR2E1-
CCDC7.1	1.93946e-22	-0.570083	0	0.142	9.37944e-18	ecNR2E1-
NR6A1	5.0212e-07	-0.570096	0.349	0.407	0.024283	ecNR2E1-
SPARC	2.0623e-13	-0.57033	0.067	0.181	9.97348e-09	ecNR2E1-
RP11-297D21.4	2.24818e-24	-0.57058	0.003	0.159	1.08724e-19	ecNR2E1-
TRAK1	3.71105e-11	-0.57107	0.259	0.367	1.7947e-06	ecNR2E1-
CHD1L	6.14408e-18	-0.571419	0.076	0.221	2.97134e-13	ecNR2E1-
STK32A	1.62108e-11	-0.571483	0.119	0.23	7.83971e-07	ecNR2E1-
FREM2	5.78978e-08	-0.573215	0.143	0.227	0.00279999	ecNR2E1-
PTCHD4	3.19646e-08	-0.573421	0.038	0.107	0.00154584	ecNR2E1-
STX8	1.09319e-11	-0.573507	0.38	0.474	5.28678e-07	ecNR2E1-
YWHAE	6.34817e-14	-0.573619	0.363	0.485	3.07004e-09	ecNR2E1-
CTC-467M3.1	5.24921e-21	-0.574166	0.002	0.137	2.53857e-16	ecNR2E1-
COL24A1	1.45468e-13	-0.574741	0.017	0.114	7.03497e-09	ecNR2E1-
IKBKAP	4.86089e-26	-0.575291	0.002	0.166	2.35077e-21	ecNR2E1-
ANXA2	9.14012e-11	-0.575526	0.081	0.179	4.42025e-06	ecNR2E1-
MPHOSPH8	1.84391e-13	-0.575576	0.211	0.342	8.91735e-09	ecNR2E1-
SLC20A2	9.93019e-11	-0.576376	0.38	0.468	4.80234e-06	ecNR2E1-
RP13-188A5.1	1.26973e-19	-0.576512	0.002	0.128	6.14055e-15	ecNR2E1-
RP5-991G20.1	1.62884e-23	-0.576521	0.002	0.152	7.87723e-19	ecNR2E1-
CPSF3L	3.93167e-26	-0.576872	0.002	0.167	1.90139e-21	ecNR2E1-
SLC44A1	9.49566e-07	-0.577017	0.402	0.447	0.045922	ecNR2E1-
NLGN1	2.26868e-22	-0.5784	0.971	0.88	1.09716e-17	ecNR2E1-
GNB1	1.15613e-15	-0.580457	0.437	0.553	5.59118e-11	ecNR2E1-
CMB9-22P13.1	2.3115e-21	-0.580573	0	0.136	1.11787e-16	ecNR2E1-
GRM5	3.29284e-08	-0.582712	0.067	0.145	0.00159245	ecNR2E1-
RP11-231C18.3	2.45375e-21	-0.582841	0.002	0.138	1.18666e-16	ecNR2E1-
GTF2F2	6.09911e-17	-0.583262	0.123	0.271	2.94959e-12	ecNR2E1-
POM121C	2.55293e-13	-0.583386	0.264	0.385	1.23462e-08	ecNR2E1-
LIMA1	1.9006e-08	-0.58396	0.309	0.39	0.000919147	ecNR2E1-
HN1	9.15915e-23	-0.585002	0.002	0.147	4.42945e-18	ecNR2E1-
TCAF2	2.94801e-16	-0.586038	0.012	0.124	1.42569e-11	ecNR2E1-
FNDC3A	2.91819e-11	-0.586831	0.435	0.519	1.41127e-06	ecNR2E1-
SLCO5A1	2.46634e-15	-0.587149	0.014	0.121	1.19275e-10	ecNR2E1-
CDK19	9.31e-09	-0.587742	0.259	0.344	0.000450241	ecNR2E1-
AES	8.57705e-26	-0.588814	0.002	0.164	4.14795e-21	ecNR2E1-
COL4A5	8.24011e-21	-0.590199	0.024	0.171	3.985e-16	ecNR2E1-
LYST	6.37899e-09	-0.591021	0.344	0.425	0.000308494	ecNR2E1-
RP5-921G16.1	1.04682e-17	-0.592076	0.002	0.116	5.06251e-13	ecNR2E1-
PSMD5-AS1	4.69753e-25	-0.592435	0.005	0.166	2.27177e-20	ecNR2E1-
EXTL3	4.94602e-10	-0.592602	0.138	0.235	2.39195e-05	ecNR2E1-
GTF2IRD1	1.20346e-11	-0.593212	0.378	0.472	5.82007e-07	ecNR2E1-
NUP50-AS1	2.04485e-26	-0.593727	0.003	0.171	9.88909e-22	ecNR2E1-
SPDYE3	9.66101e-17	-0.594021	0.105	0.251	4.67216e-12	ecNR2E1-
EP400NL	3.98305e-27	-0.594976	0.005	0.178	1.92624e-22	ecNR2E1-
S100B	8.17506e-17	-0.595418	0.045	0.174	3.95354e-12	ecNR2E1-
HS3ST3A1	4.2666e-15	-0.595786	0.009	0.111	2.06337e-10	ecNR2E1-
DST	1.10296e-20	-0.595949	0.864	0.835	5.33403e-16	ecNR2E1-
OOEP	1.52274e-18	-0.596093	0.005	0.127	7.36411e-14	ecNR2E1-
SLC25A37	1.06224e-10	-0.596489	0.197	0.301	5.13711e-06	ecNR2E1-
ASAP1	2.81663e-17	-0.597064	0.724	0.747	1.36215e-12	ecNR2E1-
LMO2	3.107e-17	-0.597407	0.012	0.129	1.50258e-12	ecNR2E1-
HEXDC	2.5841e-25	-0.598802	0.003	0.165	1.24969e-20	ecNR2E1-
TRIO	7.97576e-09	-0.599137	0.919	0.868	0.000385716	ecNR2E1-
PRMT2	4.31658e-13	-0.599541	0.363	0.471	2.08754e-08	ecNR2E1-
FMNL2	5.12097e-17	-0.600162	0.698	0.725	2.47655e-12	ecNR2E1-
PLEKHA6	8.27661e-13	-0.600285	0.062	0.171	4.00265e-08	ecNR2E1-
NFE2L2	2.14194e-14	-0.600699	0.409	0.509	1.03586e-09	ecNR2E1-
MAPT	7.01092e-09	-0.601463	0.446	0.5	0.000339055	ecNR2E1-
C7orf49	2.65144e-25	-0.602377	0.003	0.165	1.28226e-20	ecNR2E1-
ACYP2	9.74923e-13	-0.603737	0.463	0.541	4.71482e-08	ecNR2E1-
RP11-230B22.1	7.11992e-23	-0.603901	0	0.145	3.44327e-18	ecNR2E1-
TSSC1	5.27727e-28	-0.604976	0.002	0.177	2.55214e-23	ecNR2E1-
OLIG1	3.15842e-14	-0.605079	0.028	0.135	1.52744e-09	ecNR2E1-
TRIB2	5.65071e-13	-0.605759	0.073	0.184	2.73274e-08	ecNR2E1-
CCBL1	2.77723e-25	-0.606053	0.002	0.162	1.3431e-20	ecNR2E1-
PTPRZ1	8.11545e-13	-0.606123	0.969	0.869	3.92471e-08	ecNR2E1-
C20orf196	1.84612e-24	-0.606287	0.002	0.157	8.92804e-20	ecNR2E1-
RP1-34H18.1	1.18512e-18	-0.607185	0	0.119	5.73136e-14	ecNR2E1-
CTC-498M16.4	4.24824e-22	-0.607332	0.002	0.143	2.05449e-17	ecNR2E1-
MAP2	1.57022e-07	-0.607345	0.879	0.763	0.00759373	ecNR2E1-
RP11-631N16.2	6.79647e-27	-0.608279	0	0.168	3.28684e-22	ecNR2E1-
SRPX	1.89605e-13	-0.609271	0.035	0.14	9.16951e-09	ecNR2E1-
LA16c-306E5.2	7.68819e-27	-0.611151	0.002	0.171	3.71808e-22	ecNR2E1-
CEP85L	4.95538e-15	-0.611302	0.301	0.429	2.39647e-10	ecNR2E1-
EMP1	1.23525e-11	-0.612831	0.047	0.144	5.97381e-07	ecNR2E1-
EFTUD1	2.1232e-27	-0.613173	0.002	0.174	1.0268e-22	ecNR2E1-
ZNF516	2.18837e-16	-0.614356	0.112	0.251	1.05832e-11	ecNR2E1-
LRRK2	2.93588e-18	-0.614619	0.04	0.177	1.41982e-13	ecNR2E1-
PMP2	4.77779e-16	-0.615549	0.107	0.248	2.31059e-11	ecNR2E1-
SUB1	1.46468e-12	-0.616032	0.178	0.296	7.08336e-08	ecNR2E1-
CRLF3	8.21776e-15	-0.616137	0.266	0.401	3.97419e-10	ecNR2E1-
SHROOM4	2.15632e-15	-0.618663	0.071	0.199	1.04282e-10	ecNR2E1-
RP11-717F1.2	2.04952e-28	-0.620655	0.002	0.179	9.91169e-24	ecNR2E1-
APP	6.70546e-17	-0.621108	0.672	0.71	3.24283e-12	ecNR2E1-
LRRTM3	6.62457e-09	-0.622277	0.218	0.311	0.000320371	ecNR2E1-
KLF7	1.5295e-11	-0.62298	0.25	0.361	7.3968e-07	ecNR2E1-
WIPF1	2.08407e-09	-0.623119	0.235	0.327	0.000100788	ecNR2E1-
KLF12	4.2902e-13	-0.624373	0.603	0.628	2.07478e-08	ecNR2E1-
SLC27A1	1.08879e-16	-0.624471	0.128	0.275	5.26549e-12	ecNR2E1-
AC002117.1	7.96474e-28	-0.624979	0.002	0.176	3.85183e-23	ecNR2E1-
DCAKD	6.22998e-15	-0.625103	0.187	0.318	3.01288e-10	ecNR2E1-
CXorf23	3.74958e-29	-0.6256	0.002	0.184	1.81334e-24	ecNR2E1-
RP11-774D14.1	1.54929e-29	-0.626636	0.003	0.189	7.49252e-25	ecNR2E1-
C3orf58	4.81156e-24	-0.628055	0	0.151	2.32692e-19	ecNR2E1-
CACNG7	5.56106e-25	-0.628677	0.019	0.187	2.68938e-20	ecNR2E1-
LRRN1	9.23917e-12	-0.628705	0.168	0.281	4.46816e-07	ecNR2E1-
PRKCE	4.53861e-12	-0.63074	0.489	0.555	2.19492e-07	ecNR2E1-
LAMA2	3.65357e-10	-0.631348	0.589	0.36	1.7669e-05	ecNR2E1-
WDR49	6.42578e-13	-0.632084	0.04	0.141	3.10757e-08	ecNR2E1-
RP11-206L10.9	5.59391e-28	-0.633832	0.005	0.183	2.70527e-23	ecNR2E1-
ST8SIA1	4.61365e-12	-0.633864	0.214	0.33	2.23121e-07	ecNR2E1-
TAPT1-AS1	9.46616e-15	-0.634591	0.206	0.339	4.57793e-10	ecNR2E1-
KCND3	1.96339e-08	-0.635065	0.143	0.228	0.000949513	ecNR2E1-
CACNG8	1.95296e-22	-0.635275	0.019	0.171	9.44473e-18	ecNR2E1-
RP3-525N10.2	9.46041e-29	-0.636259	0	0.178	4.57515e-24	ecNR2E1-
WSB1	1.63185e-20	-0.637285	0.525	0.641	7.89179e-16	ecNR2E1-
SEPW1	1.30725e-26	-0.637417	0.003	0.172	6.32201e-22	ecNR2E1-
RP11-580I16.2	1.53919e-27	-0.637733	0.002	0.175	7.44369e-23	ecNR2E1-
FMN2	1.65441e-07	-0.638966	0.561	0.561	0.0080009	ecNR2E1-
MARCKS	2.26171e-12	-0.63943	0.166	0.28	1.09378e-07	ecNR2E1-
ANKRD10	9.68428e-10	-0.640314	0.466	0.531	4.68341e-05	ecNR2E1-
UBE2H	1.88679e-14	-0.641383	0.487	0.562	9.12471e-10	ecNR2E1-
SPG20	3.69899e-28	-0.641473	0.003	0.181	1.78887e-23	ecNR2E1-
RP3-399L15.3	3.23091e-23	-0.641809	0.002	0.15	1.5625e-18	ecNR2E1-
KIAA0907	1.50468e-29	-0.642709	0.005	0.191	7.27676e-25	ecNR2E1-
AC003991.3	3.39304e-19	-0.642723	0.002	0.125	1.64091e-14	ecNR2E1-
AC009403.2	6.98879e-22	-0.645184	0.045	0.203	3.37985e-17	ecNR2E1-
ITPKB	1.28336e-10	-0.645368	0.095	0.195	6.20645e-06	ecNR2E1-
ESRRG	2.12239e-07	-0.646027	0.323	0.388	0.0102641	ecNR2E1-
NGFRAP1	3.2412e-27	-0.646454	0.005	0.179	1.56748e-22	ecNR2E1-
DOPEY2	9.04405e-27	-0.646974	0.002	0.17	4.37379e-22	ecNR2E1-
EPT1	3.5254e-30	-0.649505	0	0.186	1.70492e-25	ecNR2E1-
RP1-43E13.2	2.36118e-29	-0.64976	0.003	0.188	1.14189e-24	ecNR2E1-
SON	3.3742e-20	-0.651035	0.629	0.698	1.63179e-15	ecNR2E1-
SYT11	2.81265e-19	-0.651102	0.116	0.274	1.36022e-14	ecNR2E1-
CTD-2341M24.1	1.77279e-24	-0.651615	0.002	0.157	8.5734e-20	ecNR2E1-
GAD1	4.76969e-12	-0.651734	0.09	0.2	2.30667e-07	ecNR2E1-
HLA-B	4.03682e-16	-0.651935	0.054	0.18	1.95225e-11	ecNR2E1-
NRCAM	4.01259e-08	-0.652502	0.853	0.764	0.00194053	ecNR2E1-
RP11-142A5.1	3.74156e-21	-0.652607	0.002	0.138	1.80945e-16	ecNR2E1-
KIAA1456	1.19216e-24	-0.653389	0.002	0.158	5.7654e-20	ecNR2E1-
AC004076.9	5.39839e-29	-0.655882	0.002	0.183	2.61072e-24	ecNR2E1-
RP11-35G9.5	7.42135e-27	-0.656406	0.002	0.171	3.58904e-22	ecNR2E1-
SPDYE2	9.01411e-23	-0.656671	0.052	0.22	4.35931e-18	ecNR2E1-
RP11-452H21.1	1.14469e-24	-0.656837	0	0.155	5.53584e-20	ecNR2E1-
VPRBP	1.04347e-29	-0.657999	0	0.184	5.04632e-25	ecNR2E1-
IFI16	1.48846e-18	-0.658501	0.06	0.205	7.19832e-14	ecNR2E1-
SIK3	1.3809e-15	-0.660198	0.661	0.699	6.67815e-11	ecNR2E1-
AC073283.4	2.05548e-24	-0.663706	0.002	0.157	9.94053e-20	ecNR2E1-
CTD-2561J22.3	7.10029e-28	-0.664157	0.002	0.176	3.43377e-23	ecNR2E1-
MRC2	2.46449e-11	-0.6656	0.199	0.307	1.19185e-06	ecNR2E1-
RNF144A	4.66319e-10	-0.666522	0.192	0.289	2.25517e-05	ecNR2E1-
AEBP2	4.37801e-15	-0.666782	0.225	0.36	2.11725e-10	ecNR2E1-
CCDC109B	1.89825e-24	-0.669229	0	0.154	9.18013e-20	ecNR2E1-
SYNE1	4.57615e-13	-0.66938	0.375	0.475	2.21307e-08	ecNR2E1-
SGIP1	5.84977e-13	-0.671191	0.254	0.368	2.82901e-08	ecNR2E1-
FAM65B	9.2127e-22	-0.671328	0	0.138	4.45535e-17	ecNR2E1-
ATXN1	2.02246e-17	-0.671346	0.644	0.702	9.7808e-13	ecNR2E1-
CTC-459F4.3	7.14221e-28	-0.673201	0.002	0.176	3.45405e-23	ecNR2E1-
PITPNM2	1.34044e-15	-0.673772	0.111	0.246	6.4825e-11	ecNR2E1-
ATP5G2	1.89696e-29	-0.676023	0	0.182	9.17388e-25	ecNR2E1-
SEP15	3.60742e-32	-0.676068	0.003	0.203	1.74458e-27	ecNR2E1-
FYN	2.44645e-25	-0.676847	0.744	0.76	1.18313e-20	ecNR2E1-
RAMP1	5.51121e-20	-0.677618	0.102	0.264	2.66528e-15	ecNR2E1-
U91319.1	4.80888e-17	-0.678231	0.01	0.126	2.32562e-12	ecNR2E1-
GABBR1	2.48056e-14	-0.678422	0.245	0.371	1.19962e-09	ecNR2E1-
RASGEF1B	3.37013e-20	-0.680233	0.283	0.46	1.62983e-15	ecNR2E1-
AC129778.2	1.97192e-20	-0.680322	0	0.13	9.53641e-16	ecNR2E1-
ELMOD1	3.65013e-17	-0.680661	0.035	0.161	1.76524e-12	ecNR2E1-
NTRK3	5.2714e-11	-0.681442	0.392	0.471	2.5493e-06	ecNR2E1-
RBBP5	5.79448e-09	-0.682612	0.086	0.174	0.000280227	ecNR2E1-
LINC00152	5.85796e-23	-0.682633	0	0.145	2.83297e-18	ecNR2E1-
GNB2L1	1.63652e-28	-0.682961	0.005	0.186	7.91438e-24	ecNR2E1-
LEF1	5.89926e-08	-0.68313	0.043	0.112	0.00285294	ecNR2E1-
KIAA2022	1.44571e-22	-0.684471	0.003	0.149	6.99159e-18	ecNR2E1-
FAM63B	1.63468e-29	-0.686183	0.002	0.186	7.90546e-25	ecNR2E1-
RP11-428O18.6	1.07855e-28	-0.687968	0.002	0.18	5.21595e-24	ecNR2E1-
AC007038.7	1.54844e-31	-0.689081	0.005	0.202	7.48842e-27	ecNR2E1-
CTD-2282P23.2	2.01042e-26	-0.690673	0	0.165	9.7226e-22	ecNR2E1-
LDB2	6.38861e-09	-0.69227	0.18	0.269	0.00030896	ecNR2E1-
LRRC7	5.12758e-07	-0.692539	0.06	0.127	0.0247975	ecNR2E1-
ACSS3	5.02036e-07	-0.692585	0.311	0.36	0.024279	ecNR2E1-
ELAVL1	3.2104e-22	-0.694656	0.287	0.46	1.55258e-17	ecNR2E1-
RP11-486O13.4	2.88329e-29	-0.697439	0	0.181	1.39439e-24	ecNR2E1-
ST6GAL1	1.17845e-11	-0.699526	0.071	0.171	5.69909e-07	ecNR2E1-
SERINC5	6.96747e-08	-0.7007	0.375	0.437	0.00336954	ecNR2E1-
SOD2	2.05652e-17	-0.701789	0.238	0.392	9.94553e-13	ecNR2E1-
RP11-613M10.9	2.03255e-31	-0.702511	0	0.193	9.8296e-27	ecNR2E1-
PIP5K1A	6.7717e-23	-0.702701	0.318	0.49	3.27486e-18	ecNR2E1-
GS1-124K5.11	5.27698e-32	-0.703374	0.003	0.201	2.552e-27	ecNR2E1-
TANC2	5.33136e-27	-0.704361	0.712	0.75	2.5783e-22	ecNR2E1-
AEBP1	2.61054e-09	-0.705709	0.086	0.174	0.000126248	ecNR2E1-
CTC-260E6.6	1.61378e-27	-0.706981	0.003	0.177	7.80438e-23	ecNR2E1-
STAT3	2.856e-15	-0.707555	0.364	0.477	1.38119e-10	ecNR2E1-
RP11-679C8.2	1.33746e-25	-0.707811	0.003	0.166	6.46811e-21	ecNR2E1-
RP11-561I11.4	1.02218e-19	-0.709579	0.003	0.132	4.94338e-15	ecNR2E1-
KIAA1715	1.13633e-32	-0.710326	0	0.2	5.4954e-28	ecNR2E1-
APBB2	4.16325e-11	-0.710532	0.477	0.538	2.01339e-06	ecNR2E1-
KIAA0430	5.62128e-33	-0.710778	0	0.201	2.71851e-28	ecNR2E1-
BCAT1	4.62283e-20	-0.713043	0.059	0.212	2.23565e-15	ecNR2E1-
MOB3B	5.83839e-12	-0.713079	0.15	0.264	2.8235e-07	ecNR2E1-
RP11-333E1.1	9.3132e-32	-0.713593	0.003	0.2	4.50396e-27	ecNR2E1-
MYO16	6.44961e-07	-0.714305	0.249	0.316	0.031191	ecNR2E1-
GNG2	1.11116e-19	-0.714621	0.098	0.258	5.37368e-15	ecNR2E1-
RP11-141M1.3	1.59317e-24	-0.714977	0.002	0.157	7.70471e-20	ecNR2E1-
NALCN	1.15084e-23	-0.715084	0.06	0.235	5.56556e-19	ecNR2E1-
DYX1C1	2.23722e-31	-0.715517	0.003	0.198	1.08194e-26	ecNR2E1-
DSTYK	2.01736e-08	-0.71705	0.143	0.23	0.000975614	ecNR2E1-
SH3D19	9.16567e-10	-0.720141	0.489	0.533	4.43261e-05	ecNR2E1-
LINC01138	1.01766e-15	-0.721291	0.244	0.376	4.9215e-11	ecNR2E1-
ZNF609	4.8114e-21	-0.72237	0.468	0.584	2.32684e-16	ecNR2E1-
TROVE2	1.52946e-33	-0.722514	0	0.204	7.39664e-29	ecNR2E1-
C1orf27	1.55754e-34	-0.722611	0	0.209	7.53244e-30	ecNR2E1-
ACTN4	5.56403e-18	-0.724891	0.297	0.436	2.69082e-13	ecNR2E1-
TPT1-AS1	3.57581e-21	-0.724952	0.221	0.393	1.7293e-16	ecNR2E1-
STIM2	1.81351e-19	-0.726498	0.273	0.419	8.7703e-15	ecNR2E1-
P2RX7	2.68581e-18	-0.726692	0.041	0.178	1.29888e-13	ecNR2E1-
KIAA1033	1.19149e-34	-0.72718	0	0.21	5.76216e-30	ecNR2E1-
TMEM2	2.08994e-24	-0.727876	0	0.154	1.01072e-19	ecNR2E1-
CSNK1E	1.90027e-23	-0.729189	0.304	0.475	9.18992e-19	ecNR2E1-
MCF2L2	3.65664e-16	-0.731279	0.111	0.246	1.76839e-11	ecNR2E1-
SPATA6	2.41471e-17	-0.732698	0.501	0.581	1.16778e-12	ecNR2E1-
AC073343.13	5.6859e-34	-0.73293	0	0.206	2.74976e-29	ecNR2E1-
ARHGEF3	2.00008e-10	-0.733303	0.377	0.452	9.67257e-06	ecNR2E1-
AC007566.10	2.09341e-34	-0.733675	0.005	0.217	1.0124e-29	ecNR2E1-
KIAA1429	8.02869e-34	-0.734668	0.002	0.209	3.88275e-29	ecNR2E1-
RUFY3	3.3045e-28	-0.737292	0.447	0.597	1.59809e-23	ecNR2E1-
AC004893.11	5.36814e-33	-0.738284	0.002	0.204	2.59609e-28	ecNR2E1-
KIRREL	2.26295e-28	-0.738857	0.002	0.179	1.09438e-23	ecNR2E1-
GNG7	1.44025e-11	-0.74002	0.233	0.342	6.9652e-07	ecNR2E1-
MACF1	6.07907e-37	-0.740585	0.812	0.832	2.9399e-32	ecNR2E1-
CH17-437K3.1	1.11559e-26	-0.744549	0.002	0.17	5.39512e-22	ecNR2E1-
MATN2	3.56927e-17	-0.745424	0.098	0.238	1.72614e-12	ecNR2E1-
MSI2	5.33985e-25	-0.746999	0.841	0.821	2.5824e-20	ecNR2E1-
RP11-166B2.8	7.90879e-33	-0.753066	0.003	0.206	3.82477e-28	ecNR2E1-
ADRBK2	9.05206e-29	-0.75399	0	0.178	4.37767e-24	ecNR2E1-
OPHN1	5.62647e-07	-0.754372	0.47	0.495	0.0272102	ecNR2E1-
KIF13A	6.48613e-17	-0.756332	0.34	0.47	3.13676e-12	ecNR2E1-
RP11-373N22.3	5.11743e-31	-0.756859	0.002	0.194	2.47484e-26	ecNR2E1-
CERS4	8.41564e-22	-0.758847	0.131	0.303	4.06989e-17	ecNR2E1-
RP11-159G9.5	5.93319e-35	-0.75928	0.003	0.217	2.86935e-30	ecNR2E1-
HNF4G	7.83706e-28	-0.759396	0.021	0.205	3.79008e-23	ecNR2E1-
RP4-613B23.1	1.90494e-31	-0.759439	0	0.193	9.21249e-27	ecNR2E1-
RP11-144F15.1	8.36871e-31	-0.759975	0.002	0.192	4.04719e-26	ecNR2E1-
RNF220	1.62848e-13	-0.760496	0.092	0.211	7.87548e-09	ecNR2E1-
RP11-286N22.8	6.60553e-35	-0.761808	0.002	0.214	3.1945e-30	ecNR2E1-
RP11-72M17.1	1.20634e-27	-0.762665	0.005	0.181	5.83398e-23	ecNR2E1-
CCDC102B	2.33727e-13	-0.763248	0.135	0.256	1.13033e-08	ecNR2E1-
ZCCHC6	2.29245e-34	-0.764919	0.007	0.22	1.10865e-29	ecNR2E1-
FAM85B	3.55673e-26	-0.765219	0.06	0.247	1.72007e-21	ecNR2E1-
ETV6	4.76043e-20	-0.767565	0.413	0.547	2.30219e-15	ecNR2E1-
PAPD7	4.23507e-35	-0.768507	0	0.212	2.04812e-30	ecNR2E1-
PXDN	6.45504e-26	-0.769331	0.029	0.205	3.12172e-21	ecNR2E1-
AP000487.6	2.75292e-32	-0.771424	0	0.197	1.33134e-27	ecNR2E1-
RP11-323I15.5	1.65175e-32	-0.772646	0	0.199	7.98805e-28	ecNR2E1-
KIAA0226L	2.12659e-29	-0.774421	0	0.182	1.02844e-24	ecNR2E1-
ZNF708	2.25712e-21	-0.775474	0.451	0.57	1.09157e-16	ecNR2E1-
GALR1	1.85356e-23	-0.775897	0	0.148	8.96398e-19	ecNR2E1-
TPST1	1.85288e-15	-0.776338	0.534	0.614	8.9607e-11	ecNR2E1-
CHSY3	3.94754e-10	-0.776773	0.083	0.175	1.90907e-05	ecNR2E1-
NMT1	4.52745e-25	-0.77711	0.192	0.384	2.18952e-20	ecNR2E1-
NRP2	8.70912e-23	-0.777524	0.026	0.183	4.21182e-18	ecNR2E1-
B2M	4.13819e-17	-0.779981	0.128	0.276	2.00127e-12	ecNR2E1-
LACE1	2.68209e-36	-0.780054	0.003	0.225	1.29709e-31	ecNR2E1-
C6orf106	7.20409e-37	-0.780408	0.002	0.225	3.48397e-32	ecNR2E1-
C7orf73	1.00544e-37	-0.780784	0.002	0.229	4.86242e-33	ecNR2E1-
LINC00693	2.05985e-27	-0.781156	0.002	0.174	9.96164e-23	ecNR2E1-
LONRF2	9.56168e-20	-0.782934	0.09	0.247	4.62412e-15	ecNR2E1-
MSRA	8.66026e-27	-0.786729	0.651	0.709	4.18819e-22	ecNR2E1-
CTD-2047H16.4	2.14352e-35	-0.78823	0	0.214	1.03663e-30	ecNR2E1-
TMEM57	2.10276e-35	-0.788468	0.003	0.22	1.01692e-30	ecNR2E1-
RIT2	2.44529e-20	-0.790499	0.007	0.141	1.18257e-15	ecNR2E1-
NSF	2.35204e-26	-0.791443	0.226	0.427	1.13747e-21	ecNR2E1-
FBXO32	9.06686e-09	-0.791588	0.117	0.205	0.000438483	ecNR2E1-
RP11-1114A5.4	7.11218e-38	-0.793529	0.002	0.229	3.43952e-33	ecNR2E1-
SGK223	2.03346e-29	-0.793959	0.003	0.188	9.83404e-25	ecNR2E1-
SELO	2.86848e-38	-0.797264	0.002	0.232	1.38722e-33	ecNR2E1-
ZNF804B	9.15569e-10	-0.798441	0.031	0.109	4.42778e-05	ecNR2E1-
WIPF2	2.30614e-27	-0.800815	0.147	0.352	1.11527e-22	ecNR2E1-
MAP3K14	1.60166e-20	-0.803314	0.09	0.25	7.74579e-16	ecNR2E1-
RP11-197K3.1	5.29351e-29	-0.804645	0	0.18	2.55999e-24	ecNR2E1-
TNS3	7.06825e-11	-0.805025	0.109	0.213	3.41828e-06	ecNR2E1-
COL8A1	8.59496e-13	-0.805805	0.017	0.109	4.15661e-08	ecNR2E1-
SHC3	9.63722e-22	-0.806066	0.092	0.261	4.66065e-17	ecNR2E1-
PRRX1	1.02547e-17	-0.808082	0.266	0.41	4.95926e-13	ecNR2E1-
TANC1	1.47613e-20	-0.810825	0.573	0.636	7.13872e-16	ecNR2E1-
RP11-96H19.1	1.22681e-27	-0.812349	0	0.172	5.93299e-23	ecNR2E1-
WASH1	1.54463e-38	-0.812867	0	0.23	7.46998e-34	ecNR2E1-
BEST3	2.03832e-22	-0.813008	0.036	0.196	9.85751e-18	ecNR2E1-
LINC01420	1.03521e-37	-0.81361	0.002	0.229	5.00637e-33	ecNR2E1-
AC004540.5	2.60633e-34	-0.815906	0	0.208	1.26045e-29	ecNR2E1-
DPP6	3.19004e-15	-0.817992	0.917	0.812	1.54274e-10	ecNR2E1-
DGKI	6.60342e-19	-0.818704	0.24	0.398	3.19348e-14	ecNR2E1-
SEPT10	1.16883e-38	-0.820289	0	0.23	5.65256e-34	ecNR2E1-
SVIL-AS1	4.69284e-36	-0.821953	0.005	0.226	2.2695e-31	ecNR2E1-
RNF4	2.78437e-31	-0.822735	0.178	0.402	1.34655e-26	ecNR2E1-
RP11-398K22.12	7.25215e-38	-0.825427	0.002	0.23	3.50721e-33	ecNR2E1-
ACTB	6.68093e-19	-0.826095	0.314	0.459	3.23097e-14	ecNR2E1-
TIAM1	1.95296e-16	-0.827695	0.264	0.397	9.44473e-12	ecNR2E1-
HSD17B12	1.0505e-28	-0.828263	0.18	0.388	5.08031e-24	ecNR2E1-
THRB	3.29636e-21	-0.828343	0.116	0.284	1.59415e-16	ecNR2E1-
C14orf159	6.7319e-38	-0.828742	0	0.227	3.25561e-33	ecNR2E1-
FAM129A	1.71685e-23	-0.830293	0.005	0.157	8.30286e-19	ecNR2E1-
PVRL3	2.92568e-31	-0.833218	0.002	0.194	1.41489e-26	ecNR2E1-
RNF219-AS1	5.91976e-16	-0.834947	0	0.102	2.86286e-11	ecNR2E1-
BMS1P14	1.85786e-30	-0.835802	0.017	0.212	8.98478e-26	ecNR2E1-
PTPRO	5.19879e-17	-0.83684	0.064	0.196	2.51419e-12	ecNR2E1-
C5orf17	1.27811e-14	-0.838357	0.005	0.102	6.18106e-10	ecNR2E1-
CLU	1.38327e-11	-0.840067	0.373	0.468	6.68964e-07	ecNR2E1-
AGAP1	5.061e-26	-0.840524	0.793	0.81	2.44755e-21	ecNR2E1-
KIAA1211L	3.21876e-21	-0.84055	0.022	0.17	1.55662e-16	ecNR2E1-
PREX2	1.72879e-19	-0.846566	0.114	0.271	8.36062e-15	ecNR2E1-
NHSL1	1.84421e-18	-0.848876	0.354	0.479	8.91881e-14	ecNR2E1-
KIAA1468	1.60021e-43	-0.856112	0.002	0.257	7.73876e-39	ecNR2E1-
NAIP	2.00486e-32	-0.857209	0.235	0.456	9.69569e-28	ecNR2E1-
MTSS1	2.9193e-09	-0.857507	0.307	0.377	0.00014118	ecNR2E1-
RAB30-AS1	1.91714e-40	-0.861085	0.003	0.245	9.27148e-36	ecNR2E1-
MTSS1L	1.20805e-41	-0.861916	0.007	0.257	5.84225e-37	ecNR2E1-
RP11-554F20.1	2.22913e-34	-0.866258	0.003	0.214	1.07803e-29	ecNR2E1-
RP5-857K21.4	4.51573e-43	-0.866271	0.002	0.254	2.18385e-38	ecNR2E1-
CHI3L1	1.42383e-07	-0.866547	0.09	0.171	0.00688578	ecNR2E1-
CNTNAP5	7.81028e-10	-0.867234	0.047	0.13	3.77713e-05	ecNR2E1-
ITGAV	1.25439e-22	-0.867435	0.264	0.426	6.06635e-18	ecNR2E1-
SEC14L1	5.82724e-22	-0.868666	0.204	0.372	2.81811e-17	ecNR2E1-
C7orf60	2.46305e-40	-0.868864	0	0.239	1.19116e-35	ecNR2E1-
HKR1	8.81658e-43	-0.870014	0.003	0.256	4.26379e-38	ecNR2E1-
SULF2	2.93726e-24	-0.871458	0.054	0.228	1.42049e-19	ecNR2E1-
CTC-490E21.12	8.19976e-37	-0.874138	0.002	0.224	3.96549e-32	ecNR2E1-
RP4-565E6.1	1.7433e-42	-0.874359	0.002	0.251	8.43078e-38	ecNR2E1-
AC013461.1	4.26195e-37	-0.87778	0.003	0.228	2.06112e-32	ecNR2E1-
ROBO1	1.42998e-08	-0.878334	0.461	0.513	0.000691553	ecNR2E1-
FGF13	1.61588e-13	-0.880759	0.016	0.111	7.81457e-09	ecNR2E1-
TPM1	7.88762e-22	-0.882077	0.088	0.257	3.81453e-17	ecNR2E1-
RP11-944L7.4	7.97884e-42	-0.882204	0.003	0.252	3.85865e-37	ecNR2E1-
FAM222B	4.44643e-29	-0.882584	0.263	0.461	2.15034e-24	ecNR2E1-
SSFA2	2.10991e-42	-0.883299	0	0.249	1.02037e-37	ecNR2E1-
PLEKHH2	3.04713e-32	-0.883583	0.031	0.241	1.47362e-27	ecNR2E1-
TIMM23B	7.11802e-31	-0.888246	0.069	0.279	3.44235e-26	ecNR2E1-
RP4-777O23.3	3.86107e-43	-0.892347	0.005	0.262	1.86725e-38	ecNR2E1-
AKAP6	3.49618e-25	-0.893545	0.402	0.563	1.69079e-20	ecNR2E1-
AC074391.1	1.39278e-32	-0.894335	0	0.199	6.73564e-28	ecNR2E1-
RP11-418J17.1	3.03572e-40	-0.896674	0.002	0.241	1.4681e-35	ecNR2E1-
NAV1	4.28385e-24	-0.896719	0.325	0.49	2.07171e-19	ecNR2E1-
FAM208A	2.06912e-46	-0.902377	0.003	0.274	1.00065e-41	ecNR2E1-
WBSCR17	1.3115e-18	-0.902986	0	0.119	6.34256e-14	ecNR2E1-
GAP43	6.68648e-14	-0.903022	0.168	0.292	3.23365e-09	ecNR2E1-
SPRED2	5.58142e-20	-0.905911	0.292	0.434	2.69923e-15	ecNR2E1-
CLIP2	1.82971e-22	-0.905938	0.489	0.597	8.84867e-18	ecNR2E1-
FAM35A	3.14654e-40	-0.906542	0.002	0.241	1.5217e-35	ecNR2E1-
UST	2.776e-16	-0.907314	0.366	0.48	1.3425e-11	ecNR2E1-
KIAA0922	7.96724e-35	-0.909625	0	0.211	3.85304e-30	ecNR2E1-
RP11-111H13.1	4.65788e-38	-0.909961	0.003	0.233	2.2526e-33	ecNR2E1-
ABHD2	3.42006e-27	-0.910355	0.147	0.342	1.65397e-22	ecNR2E1-
C10orf76	4.2635e-44	-0.913014	0.002	0.26	2.06187e-39	ecNR2E1-
FAM134B	4.15494e-36	-0.916212	0.002	0.22	2.00937e-31	ecNR2E1-
ISPD	4.91147e-40	-0.916411	0.002	0.24	2.37524e-35	ecNR2E1-
CTD-2007H13.3	3.372e-42	-0.917416	0.003	0.254	1.63073e-37	ecNR2E1-
SORCS1	1.80299e-20	-0.917599	0.014	0.153	8.71944e-16	ecNR2E1-
GAS7	4.65182e-19	-0.917608	0.117	0.271	2.24967e-14	ecNR2E1-
RP11-83A24.2	6.40711e-40	-0.923076	0.002	0.24	3.09854e-35	ecNR2E1-
AKT3	1.90489e-47	-0.923635	0.572	0.741	9.21226e-43	ecNR2E1-
DOCK10	3.52362e-20	-0.923786	0.195	0.353	1.70406e-15	ecNR2E1-
PPFIBP1	1.42156e-23	-0.92443	0.149	0.327	6.87482e-19	ecNR2E1-
CRYAB	3.18611e-14	-0.924907	0.043	0.155	1.54084e-09	ecNR2E1-
MYO10	9.88524e-28	-0.926622	0.174	0.377	4.7806e-23	ecNR2E1-
TENM2	9.16283e-07	-0.927649	0.092	0.16	0.0443124	ecNR2E1-
CTD-2215E18.1	2.13752e-39	-0.930917	0.002	0.237	1.03373e-34	ecNR2E1-
PDGFC	2.84498e-22	-0.932279	0.159	0.331	1.37586e-17	ecNR2E1-
ADAM12	5.37591e-20	-0.942812	0.085	0.242	2.59985e-15	ecNR2E1-
RP11-219A15.1	3.36073e-45	-0.943068	0.002	0.265	1.62528e-40	ecNR2E1-
PDZD2	9.97066e-09	-0.943164	0.418	0.477	0.000482191	ecNR2E1-
IGFBP2	1.32583e-17	-0.944732	0.192	0.335	6.41184e-13	ecNR2E1-
FAM73A	3.4972e-48	-0.947366	0	0.276	1.69128e-43	ecNR2E1-
RP11-382A20.3	2.94711e-45	-0.948567	0.003	0.268	1.42525e-40	ecNR2E1-
FAM69A	4.87835e-40	-0.951175	0.003	0.243	2.35922e-35	ecNR2E1-
NOVA1	3.03298e-40	-0.956404	0.896	0.849	1.46678e-35	ecNR2E1-
KANSL1	2.15304e-52	-0.956508	0.608	0.751	1.04123e-47	ecNR2E1-
C16orf52	4.36595e-44	-0.958123	0.003	0.262	2.11142e-39	ecNR2E1-
FAM19A2	1.17941e-26	-0.958146	0.003	0.172	5.70375e-22	ecNR2E1-
VMP1	1.28552e-23	-0.958597	0.299	0.454	6.2169e-19	ecNR2E1-
SOX6	9.90689e-17	-0.964922	0.693	0.712	4.79107e-12	ecNR2E1-
USP39	5.68469e-39	-0.965981	0.092	0.345	2.74917e-34	ecNR2E1-
RP11-71N10.1	4.82495e-30	-0.969115	0.002	0.188	2.33339e-25	ecNR2E1-
AP001347.6	1.35649e-39	-0.972213	0.002	0.238	6.56012e-35	ecNR2E1-
GALNT10	5.08959e-30	-0.977582	0.071	0.276	2.46138e-25	ecNR2E1-
GATSL2	4.06532e-44	-0.979297	0	0.257	1.96603e-39	ecNR2E1-
IL1RAP	1.52539e-17	-0.982532	0.107	0.248	7.37693e-13	ecNR2E1-
PRICKLE1	1.0654e-18	-0.98393	0.038	0.173	5.1524e-14	ecNR2E1-
IGFBP7	2.38542e-08	-0.984239	0.143	0.222	0.00115361	ecNR2E1-
RP11-403A3.3	5.88906e-36	-0.984669	0.005	0.225	2.84801e-31	ecNR2E1-
PLEKHA5	1.6299e-08	-0.987199	0.309	0.374	0.000788237	ecNR2E1-
RP11-106M3.2	1.87819e-46	-0.988199	0.002	0.271	9.08311e-42	ecNR2E1-
PHLPP1	1.06587e-31	-1.00055	0.58	0.655	5.15467e-27	ecNR2E1-
CCSER1	6.05304e-11	-1.00065	0.036	0.126	2.92731e-06	ecNR2E1-
RPS6KA2	8.95616e-30	-1.00145	0.261	0.463	4.33129e-25	ecNR2E1-
GAPDH	1.39389e-24	-1.00418	0.235	0.418	6.74101e-20	ecNR2E1-
RP11-692D12.1	1.4262e-47	-1.00575	0.005	0.281	6.89727e-43	ecNR2E1-
RP11-266O8.1	5.08786e-37	-1.00634	0.002	0.225	2.46054e-32	ecNR2E1-
DPH6-AS1	3.88672e-38	-1.00677	0.003	0.234	1.87966e-33	ecNR2E1-
TSC22D1	5.61984e-32	-1.00913	0.254	0.463	2.71781e-27	ecNR2E1-
AC004158.3	4.63479e-44	-1.01108	0.002	0.26	2.24143e-39	ecNR2E1-
AC005592.2	4.9875e-39	-1.01127	0.007	0.244	2.41201e-34	ecNR2E1-
NUPL2	1.93388e-53	-1.01216	0.005	0.307	9.35243e-49	ecNR2E1-
MAML2	4.56638e-47	-1.01322	0.872	0.884	2.20835e-42	ecNR2E1-
AC058791.1	4.97055e-42	-1.01897	0.04	0.3	2.40381e-37	ecNR2E1-
PLXNA4	2.21289e-14	-1.019	0.135	0.262	1.07017e-09	ecNR2E1-
RP11-440L14.1	4.49732e-48	-1.01956	0.003	0.28	2.17495e-43	ecNR2E1-
LRRC37A3	4.55384e-43	-1.02099	0.237	0.49	2.20228e-38	ecNR2E1-
KIAA0368	8.87042e-52	-1.0263	0.003	0.298	4.28982e-47	ecNR2E1-
TMEFF2	3.49976e-13	-1.02786	0.059	0.166	1.69252e-08	ecNR2E1-
SACS	1.12206e-37	-1.02927	0.136	0.383	5.42641e-33	ecNR2E1-
SULF1	1.32217e-16	-1.03811	0.007	0.117	6.39412e-12	ecNR2E1-
COL23A1	3.33309e-19	-1.0393	0.026	0.161	1.61192e-14	ecNR2E1-
PRUNE2	1.47641e-14	-1.04293	0.271	0.391	7.14005e-10	ecNR2E1-
NRG1	5.93783e-10	-1.0458	0.038	0.119	2.87159e-05	ecNR2E1-
COL4A3BP	9.50598e-54	-1.05067	0.002	0.303	4.59719e-49	ecNR2E1-
NPAS2	5.59001e-28	-1.05549	0.048	0.241	2.70339e-23	ecNR2E1-
DISC1	1.99017e-22	-1.05641	0.247	0.403	9.62465e-18	ecNR2E1-
IGF2BP3	2.81669e-25	-1.05925	0.164	0.35	1.36218e-20	ecNR2E1-
LDLRAD3	6.66767e-31	-1.0607	0.506	0.634	3.22455e-26	ecNR2E1-
MEGF11	1.6399e-12	-1.06284	0.138	0.248	7.9307e-08	ecNR2E1-
RP11-739G5.1	5.83801e-37	-1.06544	0.003	0.228	2.82332e-32	ecNR2E1-
WLS	2.48404e-31	-1.07121	0.188	0.401	1.20131e-26	ecNR2E1-
FAM208B	8.09202e-54	-1.07811	0.003	0.306	3.91338e-49	ecNR2E1-
RALYL	4.32142e-13	-1.0812	0.06	0.169	2.08988e-08	ecNR2E1-
EPN2	3.53506e-28	-1.08283	0.546	0.663	1.70959e-23	ecNR2E1-
RP11-1000B6.3	1.49718e-51	-1.08343	0.003	0.296	7.24051e-47	ecNR2E1-
RP4-605O3.4	2.51138e-55	-1.08415	0	0.308	1.21453e-50	ecNR2E1-
KHDRBS3	1.69062e-26	-1.08928	0.13	0.323	8.17599e-22	ecNR2E1-
MAPK10	3.48117e-46	-1.09386	0.496	0.666	1.68353e-41	ecNR2E1-
RP11-319G6.1	8.29089e-52	-1.09488	0.003	0.298	4.00956e-47	ecNR2E1-
AC007246.3	1.85587e-49	-1.09509	0.007	0.293	8.97518e-45	ecNR2E1-
PDE1C	3.263e-28	-1.09684	0.13	0.333	1.57802e-23	ecNR2E1-
ERC2	7.09934e-26	-1.09846	0.126	0.314	3.43331e-21	ecNR2E1-
NR2F2-AS1	8.11114e-31	-1.09967	0.003	0.195	3.92263e-26	ecNR2E1-
SH3PXD2B	1.10344e-36	-1.10152	0.161	0.397	5.33635e-32	ecNR2E1-
RP11-384J4.2	1.05502e-31	-1.1024	0	0.194	5.10216e-27	ecNR2E1-
SGCD	6.84884e-12	-1.10676	0.128	0.231	3.31217e-07	ecNR2E1-
ZDHHC14	1.06953e-24	-1.1104	0.273	0.439	5.17236e-20	ecNR2E1-
FAM179B	7.1457e-59	-1.11362	0.002	0.326	3.45573e-54	ecNR2E1-
SHFM1	2.1996e-50	-1.12337	0.005	0.294	1.06375e-45	ecNR2E1-
INADL	7.18216e-52	-1.124	0	0.293	3.47337e-47	ecNR2E1-
C1QTNF3-AMACR	2.92957e-55	-1.12549	0	0.307	1.41677e-50	ecNR2E1-
ZNF804A	9.10987e-07	-1.1265	0.176	0.246	0.0440563	ecNR2E1-
RP11-289H16.1	3.32539e-54	-1.13052	0.002	0.305	1.60819e-49	ecNR2E1-
LAMA4	7.67085e-34	-1.1321	0.043	0.266	3.7097e-29	ecNR2E1-
CHN2	5.69208e-33	-1.14238	0.033	0.244	2.75275e-28	ecNR2E1-
LRP1B	2.14902e-47	-1.14867	0.889	0.825	1.03929e-42	ecNR2E1-
FAM19A5	4.47178e-51	-1.14921	0.002	0.291	2.1626e-46	ecNR2E1-
NTN1	4.60603e-30	-1.14958	0.135	0.342	2.22752e-25	ecNR2E1-
AC007319.1	1.26054e-24	-1.14973	0.021	0.186	6.09612e-20	ecNR2E1-
COL19A1	5.60075e-57	-1.15007	0.021	0.342	2.70858e-52	ecNR2E1-
ZNF385D	1.25677e-31	-1.1527	0.038	0.247	6.07787e-27	ecNR2E1-
RP11-665G4.1	5.95938e-34	-1.15364	0.005	0.214	2.88202e-29	ecNR2E1-
ST7	7.23427e-45	-1.15475	0.302	0.545	3.49856e-40	ecNR2E1-
RP11-284M14.1	7.02122e-49	-1.15544	0	0.279	3.39553e-44	ecNR2E1-
PDE4B	2.17185e-39	-1.15598	0.827	0.789	1.05033e-34	ecNR2E1-
RP5-864K19.4	1.6838e-54	-1.16611	0.005	0.312	8.14304e-50	ecNR2E1-
SEPT9	1.60061e-50	-1.17068	0.005	0.295	7.74071e-46	ecNR2E1-
BCYRN1	3.95745e-15	-1.1743	0.003	0.103	1.91386e-10	ecNR2E1-
RP11-701H24.9	1.53603e-63	-1.17524	0.005	0.349	7.42842e-59	ecNR2E1-
CACNA1C	2.80168e-27	-1.18005	0.143	0.34	1.35492e-22	ecNR2E1-
MGEA5	3.00813e-64	-1.18226	0.007	0.356	1.45476e-59	ecNR2E1-
RP11-437B10.1	4.92082e-63	-1.18512	0.002	0.343	2.37976e-58	ecNR2E1-
DOPEY1	7.29129e-65	-1.18585	0.003	0.353	3.52614e-60	ecNR2E1-
IGF2BP2	5.17916e-37	-1.1886	0.019	0.248	2.50469e-32	ecNR2E1-
PDE4DIP	4.98884e-47	-1.19638	0.275	0.53	2.41265e-42	ecNR2E1-
SLC26A3	6.6855e-51	-1.19755	0.01	0.301	3.23317e-46	ecNR2E1-
TULP4	4.92271e-55	-1.19847	0.252	0.541	2.38067e-50	ecNR2E1-
C16orf62	9.22729e-66	-1.19902	0.003	0.356	4.46241e-61	ecNR2E1-
AC079135.1	3.26587e-37	-1.20229	0.003	0.229	1.57941e-32	ecNR2E1-
RP11-577H5.5	3.23457e-67	-1.2076	0.003	0.362	1.56427e-62	ecNR2E1-
RP11-244M2.1	1.11647e-26	-1.21107	0.003	0.172	5.39935e-22	ecNR2E1-
PCNXL4	1.29933e-64	-1.21538	0.003	0.352	6.2837e-60	ecNR2E1-
C14orf37	7.71996e-63	-1.2157	0.003	0.344	3.73345e-58	ecNR2E1-
AC159540.1	6.58545e-65	-1.22092	0.003	0.353	3.18479e-60	ecNR2E1-
KIAA1217	9.77756e-30	-1.22171	0.078	0.282	4.72853e-25	ecNR2E1-
SORCS3	5.25932e-32	-1.22549	0.04	0.25	2.54346e-27	ecNR2E1-
PRICKLE2	3.8237e-45	-1.22923	0.048	0.322	1.84918e-40	ecNR2E1-
RBAK-RBAKDN	1.29506e-64	-1.23007	0.003	0.352	6.26302e-60	ecNR2E1-
TMEM132B	8.76472e-33	-1.23812	0.045	0.261	4.23871e-28	ecNR2E1-
CPED1	2.16413e-07	-1.24113	0.052	0.119	0.010466	ecNR2E1-
CALCRL	1.99281e-37	-1.24224	0.002	0.227	9.63744e-33	ecNR2E1-
MMP16	1.56762e-11	-1.24309	0.587	0.59	7.58117e-07	ecNR2E1-
FAM19A1	1.32809e-23	-1.25402	0	0.149	6.42279e-19	ecNR2E1-
DPYSL3	7.9288e-47	-1.25591	0.221	0.484	3.83445e-42	ecNR2E1-
FAM46A	3.63402e-44	-1.26089	0.005	0.265	1.75745e-39	ecNR2E1-
CHRM3	2.06394e-18	-1.26263	0.104	0.25	9.98143e-14	ecNR2E1-
ARL17B	2.0849e-45	-1.26759	0.145	0.419	1.00828e-40	ecNR2E1-
ADGRL3	5.0044e-48	-1.26844	0.706	0.776	2.42018e-43	ecNR2E1-
SLC44A5	1.97822e-20	-1.27785	0.105	0.262	9.56686e-16	ecNR2E1-
SKIV2L2	2.69177e-70	-1.28033	0.002	0.371	1.30177e-65	ecNR2E1-
RP11-745L13.2	1.65464e-70	-1.28416	0.005	0.377	8.002e-66	ecNR2E1-
PDZRN3	4.26088e-26	-1.28498	0.273	0.442	2.0606e-21	ecNR2E1-
SMOC1	1.05796e-16	-1.29193	0.081	0.212	5.11638e-12	ecNR2E1-
ASTN2	1.74131e-30	-1.30689	0.261	0.454	8.42116e-26	ecNR2E1-
POSTN	8.02234e-20	-1.31586	0	0.126	3.87968e-15	ecNR2E1-
CNTNAP3B	1.0764e-36	-1.3174	0.043	0.277	5.20558e-32	ecNR2E1-
FLRT2	2.08183e-15	-1.31746	0.057	0.179	1.0068e-10	ecNR2E1-
GPR75-ASB3	1.77409e-61	-1.32642	0	0.334	8.57968e-57	ecNR2E1-
MT2A	1.93113e-23	-1.33404	0.166	0.345	9.33915e-19	ecNR2E1-
RP11-776H12.1	9.39727e-50	-1.34273	0.003	0.288	4.54461e-45	ecNR2E1-
RP11-176N18.2	1.03649e-32	-1.34497	0	0.2	5.01257e-28	ecNR2E1-
KCTD7	1.50257e-71	-1.35435	0.086	0.462	7.26658e-67	ecNR2E1-
RIMS2	8.25442e-22	-1.35556	0.064	0.223	3.99192e-17	ecNR2E1-
ZC3H11A	4.73661e-58	-1.35756	0.028	0.355	2.29067e-53	ecNR2E1-
SHISA9	8.63882e-31	-1.35904	0.01	0.205	4.17782e-26	ecNR2E1-
PCDH7	1.64533e-35	-1.35962	0.022	0.247	7.95698e-31	ecNR2E1-
RUNX1	1.14059e-42	-1.36405	0.071	0.339	5.51603e-38	ecNR2E1-
RP11-586K2.1	1.76333e-50	-1.36457	0	0.286	8.52763e-46	ecNR2E1-
PCDH11X	9.3729e-25	-1.37382	0.012	0.174	4.53283e-20	ecNR2E1-
XKR4	9.26688e-15	-1.37647	0.152	0.274	4.48156e-10	ecNR2E1-
MALAT1	8.3832e-142	-1.37734	1	1	4.0542e-137	ecNR2E1-
KCNIP1	1.7971e-28	-1.37834	0.23	0.416	8.69095e-24	ecNR2E1-
SEPT2	2.71567e-82	-1.37925	0.007	0.422	1.31332e-77	ecNR2E1-
ZZZ3	1.10001e-81	-1.39523	0.009	0.423	5.31974e-77	ecNR2E1-
FO538757.2	1.24024e-81	-1.39659	0.003	0.415	5.99794e-77	ecNR2E1-
LMCD1-AS1	9.99765e-44	-1.39988	0.114	0.381	4.83496e-39	ecNR2E1-
RP11-436K8.1	6.43218e-57	-1.40627	0.005	0.323	3.11067e-52	ecNR2E1-
ADGRV1	1.20669e-09	-1.40642	0.242	0.315	5.83567e-05	ecNR2E1-
TMEM132C	1.7894e-28	-1.41459	0.007	0.187	8.6537e-24	ecNR2E1-
RP11-649A16.1	1.66319e-20	-1.42762	0.002	0.133	8.04336e-16	ecNR2E1-
WWTR1	1.27817e-31	-1.43278	0.197	0.402	6.18134e-27	ecNR2E1-
CTTNBP2	2.55177e-60	-1.43368	0.031	0.365	1.23406e-55	ecNR2E1-
SEMA5A	2.36527e-40	-1.43711	0.401	0.584	1.14387e-35	ecNR2E1-
C16orf45	2.80866e-74	-1.4387	0.003	0.388	1.3583e-69	ecNR2E1-
MIR4435-2HG	3.721e-30	-1.43971	0.131	0.334	1.79951e-25	ecNR2E1-
SEC61G	6.99916e-28	-1.4462	0.078	0.268	3.38487e-23	ecNR2E1-
GRAMD3	2.26675e-65	-1.45573	0.002	0.352	1.09622e-60	ecNR2E1-
PCNX	5.77187e-86	-1.46063	0.003	0.43	2.79134e-81	ecNR2E1-
GATS	1.40789e-79	-1.46084	0.003	0.407	6.80868e-75	ecNR2E1-
MDM4	4.2247e-25	-1.46119	0.397	0.541	2.04311e-20	ecNR2E1-
SAMD4A	1.88644e-42	-1.46201	0.347	0.562	9.12302e-38	ecNR2E1-
GLTSCR1L	1.12888e-83	-1.4686	0.003	0.423	5.45935e-79	ecNR2E1-
TMEM108	1.85472e-41	-1.4727	0.195	0.443	8.96959e-37	ecNR2E1-
NFASC	3.87535e-18	-1.47486	0.159	0.307	1.87416e-13	ecNR2E1-
MUM1	1.44695e-84	-1.48717	0.007	0.431	6.99761e-80	ecNR2E1-
SCN1A	2.12394e-46	-1.49504	0.04	0.317	1.02716e-41	ecNR2E1-
C10orf11	9.55078e-50	-1.50163	0.002	0.286	4.61885e-45	ecNR2E1-
PVT1	2.2328e-20	-1.50367	0.377	0.509	1.07981e-15	ecNR2E1-
DENND2A	4.61102e-39	-1.51307	0.478	0.626	2.22993e-34	ecNR2E1-
NRXN3	2.70387e-15	-1.51321	0.204	0.333	1.30762e-10	ecNR2E1-
MARCH1	3.50304e-17	-1.51944	0.228	0.356	1.6941e-12	ecNR2E1-
SEPT11	1.14962e-79	-1.55526	0.003	0.407	5.55966e-75	ecNR2E1-
CNTN1	7.81292e-39	-1.55697	0.038	0.282	3.77841e-34	ecNR2E1-
RP11-479O9.4	7.88318e-97	-1.5751	0.007	0.472	3.81238e-92	ecNR2E1-
MIR3681HG	5.13792e-14	-1.58903	0.069	0.184	2.48475e-09	ecNR2E1-
MLLT4	2.91368e-92	-1.6155	0.003	0.451	1.40909e-87	ecNR2E1-
CACNA1A	1.74997e-34	-1.62448	0.121	0.344	8.46303e-30	ecNR2E1-
NXPH1	5.10033e-14	-1.63207	0.161	0.277	2.46657e-09	ecNR2E1-
MIR325HG	3.36314e-53	-1.63233	0.002	0.301	1.62645e-48	ecNR2E1-
WHSC1	2.27541e-90	-1.63321	0.005	0.447	1.10041e-85	ecNR2E1-
C5orf42	2.50853e-105	-1.64662	0.003	0.491	1.21315e-100	ecNR2E1-
LRRC16A	9.20795e-68	-1.65069	0.002	0.361	4.45306e-63	ecNR2E1-
GBAS	5.5307e-83	-1.65697	0.009	0.427	2.6747e-78	ecNR2E1-
GRIA1	2.13724e-44	-1.66095	0.055	0.325	1.03359e-39	ecNR2E1-
MKL2	8.96822e-95	-1.66423	0.009	0.467	4.33712e-90	ecNR2E1-
LUZP2	8.95335e-34	-1.67051	0.04	0.258	4.32993e-29	ecNR2E1-
PAPD4	9.1154e-109	-1.67407	0.003	0.502	4.4083e-104	ecNR2E1-
LRRTM4	3.66307e-29	-1.68771	0.356	0.503	1.7715e-24	ecNR2E1-
RP11-37B2.1	9.71078e-98	-1.71107	0.003	0.468	4.69623e-93	ecNR2E1-
WHSC1L1	8.61246e-113	-1.73701	0.003	0.515	4.16507e-108	ecNR2E1-
MEG3	3.12213e-57	-1.73936	0.136	0.448	1.50989e-52	ecNR2E1-
CH17-189H20.1	1.28179e-96	-1.74368	0.007	0.471	6.19885e-92	ecNR2E1-
CSMD3	8.22973e-36	-1.74851	0.038	0.264	3.97998e-31	ecNR2E1-
GFAP	5.29068e-40	-1.75344	0.18	0.429	2.55863e-35	ecNR2E1-
RP11-514P8.6	1.01763e-109	-1.75443	0.007	0.51	4.92134e-105	ecNR2E1-
SLC35F1	6.5449e-64	-1.77472	0.301	0.589	3.16518e-59	ecNR2E1-
LINC01481	4.89062e-74	-1.79047	0	0.383	2.36515e-69	ecNR2E1-
NOVA1-AS1	4.33533e-75	-1.79164	0.003	0.391	2.09661e-70	ecNR2E1-
RP11-444D3.1	3.64287e-84	-1.79698	0.003	0.424	1.76173e-79	ecNR2E1-
FGF12	5.3446e-13	-1.79769	0.214	0.319	2.5847e-08	ecNR2E1-
LARGE	9.01365e-98	-1.80338	0.007	0.472	4.35909e-93	ecNR2E1-
TENM3	3.44749e-38	-1.80843	0.012	0.243	1.66724e-33	ecNR2E1-
FAM155A	3.52153e-33	-1.80851	0.209	0.417	1.70305e-28	ecNR2E1-
CACNB2	3.00364e-35	-1.81573	0.109	0.335	1.45259e-30	ecNR2E1-
MKL1	1.35385e-101	-1.82208	0.003	0.481	6.54738e-97	ecNR2E1-
SDK1	7.04001e-56	-1.83382	0.035	0.351	3.40462e-51	ecNR2E1-
AC074363.1	2.00013e-76	-1.83796	0.003	0.396	9.67283e-72	ecNR2E1-
CNTNAP2	6.39478e-26	-1.84064	0.085	0.275	3.09258e-21	ecNR2E1-
RP4-668E10.4	4.97809e-59	-1.85795	0.009	0.336	2.40745e-54	ecNR2E1-
LINGO1	2.13012e-78	-1.86201	0.052	0.448	1.03015e-73	ecNR2E1-
BRE	6.62958e-119	-1.86367	0.007	0.534	3.20613e-114	ecNR2E1-
RFWD2	3.10207e-129	-1.86777	0.007	0.564	1.50019e-124	ecNR2E1-
PCNXL2	5.27818e-115	-1.90035	0.009	0.525	2.55258e-110	ecNR2E1-
ALCAM	9.01898e-71	-1.91044	0.035	0.409	4.36167e-66	ecNR2E1-
PCDH9	4.20019e-42	-1.92187	0.753	0.756	2.03126e-37	ecNR2E1-
LINC00969	2.80499e-129	-1.92942	0.007	0.565	1.35652e-124	ecNR2E1-
AC007682.1	2.32584e-23	-1.93095	0.079	0.249	1.1248e-18	ecNR2E1-
GMDS-AS1	3.20726e-107	-1.93194	0.002	0.496	1.55106e-102	ecNR2E1-
SPARCL1	3.90852e-63	-1.9515	0.086	0.428	1.8902e-58	ecNR2E1-
LINC-PINT	2.97647e-107	-1.96851	0.18	0.619	1.43945e-102	ecNR2E1-
TNR	1.91213e-30	-2.01204	0.098	0.303	9.24727e-26	ecNR2E1-
ZCCHC11	7.41469e-145	-2.01592	0.009	0.606	3.58582e-140	ecNR2E1-
SCD5	1.26903e-88	-2.03136	0.166	0.562	6.13717e-84	ecNR2E1-
CH507-528H12.1	1.89966e-77	-2.06481	0.01	0.412	9.18694e-73	ecNR2E1-
CDH20	7.59018e-66	-2.08718	0.041	0.395	3.67069e-61	ecNR2E1-
CH507-513H4.1	5.49188e-81	-2.08959	0.01	0.427	2.65593e-76	ecNR2E1-
C9orf3	1.15116e-144	-2.14967	0.009	0.607	5.56715e-140	ecNR2E1-
ERBB2IP	6.52058e-141	-2.18528	0.005	0.591	3.15342e-136	ecNR2E1-
FRMD5	1.40051e-73	-2.20087	0.2	0.54	6.77303e-69	ecNR2E1-
SEPT7	5.82177e-151	-2.20867	0.009	0.622	2.81546e-146	ecNR2E1-
PDE4D	2.4198e-89	-2.21957	0.237	0.609	1.17024e-84	ecNR2E1-
GALNT13	3.51749e-47	-2.23161	0.019	0.295	1.7011e-42	ecNR2E1-
MDGA2	1.00326e-59	-2.25579	0.019	0.35	4.85185e-55	ecNR2E1-
CDK6	1.68754e-94	-2.34549	0.024	0.481	8.16112e-90	ecNR2E1-
IL1RAPL1	3.10918e-91	-2.42743	0.048	0.485	1.50363e-86	ecNR2E1-
PARK2	7.32405e-154	-2.43418	0.005	0.625	3.54198e-149	ecNR2E1-
TSHZ2	1.49363e-56	-2.44014	0.026	0.343	7.22334e-52	ecNR2E1-
PCDH15	1.23702e-44	-2.52125	0.028	0.293	5.98235e-40	ecNR2E1-
LINC00486	2.12616e-125	-2.59664	0.392	0.764	1.02823e-120	ecNR2E1-
RP11-384F7.2	2.98886e-116	-2.59865	0.007	0.526	1.44544e-111	ecNR2E1-
LRRC4C	2.55587e-103	-2.6485	0.181	0.61	1.23605e-98	ecNR2E1-
LHFP	5.96418e-113	-2.65893	0.007	0.516	2.88434e-108	ecNR2E1-
RP11-436D23.1	1.53732e-105	-2.66343	0.007	0.497	7.43464e-101	ecNR2E1-
FGF14	3.40365e-88	-2.75834	0.138	0.539	1.64604e-83	ecNR2E1-
XIST	4.72297e-107	-2.77516	0.005	0.5	2.28407e-102	ecNR2E1-
PPP2R2B	1.32513e-147	-3.12824	0.18	0.696	6.40845e-143	ecNR2E1-
LHFPL3	4.49334e-80	-3.28548	0.285	0.603	2.17302e-75	ecNR2E1-
