# Supplementary material for: scCirclehunter delineates ecDNA-containing cells using single-cell ATAC-seq, with a focus on glioblastoma
Source: Cell Discov. 2025 Dec 9;11:98. doi: 10.1038/s41421-025-00842-9 (PMC12686523; doi:10.1038/s41421-025-00842-9)
Supplement: Supplementary file 8 — Supplementary Table S7 [file 41421_2025_842_MOESM8_ESM.xlsx]

## Sheet: Table S7
Supplementary Table S7 - Network of DEGs regulated by NR2E1 in ecNR2E1 patient.
from	to	type
DNMT1	PRDM16	promoter
DNMT1	DISP3	promoter
DNMT1	ELOA-AS1	promoter
DNMT1	MACO1	promoter
DNMT1	EPB41	promoter
DNMT1	SCMH1	promoter
DNMT1	PIK3R3	promoter
DNMT1	TUT4	promoter
DNMT1	NFIA	promoter
DNMT1	PATJ	promoter
DNMT1	ITGB3BP	promoter
DNMT1	JAK1	promoter
DNMT1	ERICH3	promoter
DNMT1	ST6GALNAC5	promoter
DNMT1	ADGRL2	promoter
DNMT1	LRRC8D	promoter
DNMT1	DIPK1A	promoter
DNMT1	CCDC18-AS1	promoter
DNMT1	FNBP1L	promoter
DNMT1	DPYD	promoter
DNMT1	PLPPR4	promoter
DNMT1	GPSM2	promoter
DNMT1	AHCYL1	promoter
DNMT1	SLC22A15	promoter
DNMT1	NBPF26	promoter
DNMT1	NOTCH2NLC	promoter
DNMT1	COP1	promoter
DNMT1	NPL	promoter
DNMT1	PLXNA2	promoter
DNMT1	DISP1	promoter
DNMT1	PCNX2	promoter
DNMT1	RGS7	promoter
DNMT1	HNRNPU	promoter
DNMT1	EIPR1	promoter
DNMT1	ID2	promoter
DNMT1	RRM2	promoter
DNMT1	GALNT14	promoter
DNMT1	TMEM178A	promoter
DNMT1	NRXN1	promoter
DNMT1	VRK2	promoter
DNMT1	REEP1	promoter
DNMT1	KDM3A	promoter
DNMT1	PANTR1	promoter
DNMT1	MCM6	promoter
DNMT1	RIF1	promoter
DNMT1	GCA	promoter
DNMT1	MAP3K20	promoter
DNMT1	ITPRID2	promoter
DNMT1	HDAC4	promoter
DNMT1	LINC01266	promoter
DNMT1	ATP2B2	promoter
DNMT1	SLC6A11	promoter
DNMT1	SLC6A1	promoter
DNMT1	NUP210	promoter
DNMT1	RBMS3	promoter
DNMT1	STAC	promoter
DNMT1	ITGA9-AS1	promoter
DNMT1	NKTR	promoter
DNMT1	GASK1A	promoter
DNMT1	ZKSCAN7-AS1	promoter
DNMT1	SFMBT1	promoter
DNMT1	TASOR	promoter
DNMT1	PTPRG-AS1	promoter
DNMT1	ZNF654	promoter
DNMT1	NECTIN3	promoter
DNMT1	ZBTB20	promoter
DNMT1	STXBP5L	promoter
DNMT1	CCDC14	promoter
DNMT1	KBTBD12	promoter
DNMT1	SLC25A36	promoter
DNMT1	DIPK2A	promoter
DNMT1	LINC02046	promoter
DNMT1	SMC4	promoter
DNMT1	MECOM	promoter
DNMT1	PEX5L	promoter
DNMT1	SOX2-OT	promoter
DNMT1	NSD2	promoter
DNMT1	SORCS2	promoter
DNMT1	PI4K2B	promoter
DNMT1	ARAP2	promoter
DNMT1	TBC1D1	promoter
DNMT1	KLF3-AS1	promoter
DNMT1	ATP8A1	promoter
DNMT1	KCTD8	promoter
DNMT1	GABRA4	promoter
DNMT1	FIP1L1	promoter
DNMT1	PDGFRA	promoter
DNMT1	ANTXR2	promoter
DNMT1	MCUB	promoter
DNMT1	MAML3	promoter
DNMT1	TMEM131L	promoter
DNMT1	CENPU	promoter
DNMT1	TENT4A	promoter
DNMT1	CPLANE1	promoter
DNMT1	PARP8	promoter
DNMT1	ERBIN	promoter
DNMT1	MAST4	promoter
DNMT1	TENT2	promoter
DNMT1	SSBP2	promoter
DNMT1	LINC00461	promoter
DNMT1	MEF2C-AS2	promoter
DNMT1	EFNA5	promoter
DNMT1	CAMK4	promoter
DNMT1	KCNN2	promoter
DNMT1	RAPGEF6	promoter
DNMT1	PPP2CA	promoter
DNMT1	PSD2	promoter
DNMT1	ARHGAP26	promoter
DNMT1	PRELID2	promoter
DNMT1	RBM27	promoter
DNMT1	JAKMIP2	promoter
DNMT1	RANBP17	promoter
DNMT1	SIMC1	promoter
DNMT1	PHACTR1	promoter
DNMT1	JARID2	promoter
DNMT1	RIPOR2	promoter
DNMT1	CARMIL1	promoter
DNMT1	HCG18	promoter
DNMT1	BICRAL	promoter
DNMT1	ZNF451-AS1	promoter
DNMT1	LINC00472	promoter
DNMT1	RIMS1	promoter
DNMT1	EEF1A1	promoter
DNMT1	TENT5A	promoter
DNMT1	POU3F2	promoter
DNMT1	CD24	promoter
DNMT1	BEND3	promoter
DNMT1	OSTM1	promoter
DNMT1	FOXO3	promoter
DNMT1	MOXD1	promoter
DNMT1	ARFGEF3	promoter
DNMT1	REPS1	promoter
DNMT1	HECA	promoter
DNMT1	PHACTR2	promoter
DNMT1	PLAGL1	promoter
DNMT1	IGF2R	promoter
DNMT1	PACRG	promoter
DNMT1	AFDN	promoter
DNMT1	GLCCI1	promoter
DNMT1	HDAC9	promoter
DNMT1	SEPTIN7	promoter
DNMT1	ANLN	promoter
DNMT1	ZNF713	promoter
DNMT1	NIPSNAP2	promoter
DNMT1	RABGEF1	promoter
DNMT1	ELN	promoter
DNMT1	CASTOR2	promoter
DNMT1	MAGI2-AS3	promoter
DNMT1	CACNA2D1	promoter
DNMT1	SGCE	promoter
DNMT1	PPP1R9A	promoter
DNMT1	PDK4	promoter
DNMT1	NPTX2	promoter
DNMT1	TRRAP	promoter
DNMT1	NAPEPLD	promoter
DNMT1	IMMP2L	promoter
DNMT1	BMT2	promoter
DNMT1	TSPAN12	promoter
DNMT1	AASS	promoter
DNMT1	KCP	promoter
DNMT1	CYREN	promoter
DNMT1	LUC7L2	promoter
DNMT1	DENND11	promoter
DNMT1	EZH2	promoter
DNMT1	PRAG1	promoter
DNMT1	TRMT9B	promoter
DNMT1	NSD3	promoter
DNMT1	CLVS1	promoter
DNMT1	NKAIN3	promoter
DNMT1	SGK3	promoter
DNMT1	SNHG6	promoter
DNMT1	UBE2W	promoter
DNMT1	RUNX1T1	promoter
DNMT1	RGS22	promoter
DNMT1	RNF19A	promoter
DNMT1	SNTB1	promoter
DNMT1	ZHX1	promoter
DNMT1	RFX3	promoter
DNMT1	KDM4C	promoter
DNMT1	PTPRD	promoter
DNMT1	NFIB	promoter
DNMT1	PSIP1	promoter
DNMT1	MLLT3	promoter
DNMT1	CDKN2A	promoter
DNMT1	CDKN2B-AS1	promoter
DNMT1	APBA1	promoter
DNMT1	TRPM3	promoter
DNMT1	RORB	promoter
DNMT1	TLE1	promoter
DNMT1	HNRNPK	promoter
DNMT1	NTRK2	promoter
DNMT1	TUT7	promoter
DNMT1	AOPEP	promoter
DNMT1	FANCC	promoter
DNMT1	TMEFF1	promoter
DNMT1	ECPAS	promoter
DNMT1	RGS3	promoter
DNMT1	KCNT1	promoter
DNMT1	TASOR2	promoter
DNMT1	FRMD4A	promoter
DNMT1	MLLT10	promoter
DNMT1	ARHGAP21	promoter
DNMT1	PRTFDC1	promoter
DNMT1	PARD3	promoter
DNMT1	MAPK8	promoter
DNMT1	BICC1	promoter
DNMT1	TSPAN14	promoter
DNMT1	NRG3	promoter
DNMT1	SHLD2	promoter
DNMT1	PTEN	promoter
DNMT1	BTAF1	promoter
DNMT1	EXOC6	promoter
DNMT1	PLCE1	promoter
DNMT1	HELLS	promoter
DNMT1	ARMH3	promoter
DNMT1	SMC3	promoter
DNMT1	MTG1	promoter
DNMT1	NAP1L4	promoter
DNMT1	DKK3	promoter
DNMT1	MICAL2	promoter
DNMT1	TEAD1	promoter
DNMT1	FAR1	promoter
DNMT1	PSMA1	promoter
DNMT1	PDE3B	promoter
DNMT1	PLEKHA7	promoter
DNMT1	MPPED2	promoter
DNMT1	PAX6	promoter
DNMT1	PAUPAR	promoter
DNMT1	QSER1	promoter
DNMT1	ABTB2	promoter
DNMT1	SLC1A2	promoter
DNMT1	ZFP91	promoter
DNMT1	FAM111B	promoter
DNMT1	PLAAT3	promoter
DNMT1	RBM4	promoter
DNMT1	FCHSD2	promoter
DNMT1	CHRDL2	promoter
DNMT1	DLG2	promoter
DNMT1	TMEM135	promoter
DNMT1	FAT3	promoter
DNMT1	SLC36A4	promoter
DNMT1	PIWIL4	promoter
DNMT1	CEP57	promoter
DNMT1	GUCY1A2	promoter
DNMT1	ZC3H12C	promoter
DNMT1	RDX	promoter
DNMT1	ZBTB16	promoter
DNMT1	CADM1	promoter
DNMT1	KMT2A	promoter
DNMT1	SORL1	promoter
DNMT1	MIR100HG	promoter
DNMT1	KIRREL3	promoter
DNMT1	NCAPD3	promoter
DNMT1	B3GAT1	promoter
DNMT1	ATF7IP	promoter
DNMT1	SOX5	promoter
DNMT1	DDX11-AS1	promoter
DNMT1	FGD4	promoter
DNMT1	KIF21A	promoter
DNMT1	TMEM117	promoter
DNMT1	SCN8A	promoter
DNMT1	CAND1	promoter
DNMT1	CPSF6	promoter
DNMT1	TBC1D15	promoter
DNMT1	NAV3	promoter
DNMT1	PAWR	promoter
DNMT1	ANKS1B	promoter
DNMT1	CHPT1	promoter
DNMT1	RFX4	promoter
DNMT1	SRRM4	promoter
DNMT1	RFLNA	promoter
DNMT1	POLE	promoter
DNMT1	ZNF605	promoter
DNMT1	SPATA13	promoter
DNMT1	FOXO1	promoter
DNMT1	MYCBP2-AS1	promoter
DNMT1	GPC6	promoter
DNMT1	TUBGCP3	promoter
DNMT1	ATP11A	promoter
DNMT1	FOXG1	promoter
DNMT1	NPAS3	promoter
DNMT1	TOGARAM1	promoter
DNMT1	MIS18BP1	promoter
DNMT1	GPR137C	promoter
DNMT1	PELI2	promoter
DNMT1	ARMH4	promoter
DNMT1	HIF1A-AS3	promoter
DNMT1	SYNE2	promoter
DNMT1	FUT8	promoter
DNMT1	PCNX1	promoter
DNMT1	CEP128	promoter
DNMT1	EML5	promoter
DNMT1	DGLUCY	promoter
DNMT1	CLMN	promoter
DNMT1	KLC1	promoter
DNMT1	SNHG14	promoter
DNMT1	MYO1E	promoter
DNMT1	TLN2	promoter
DNMT1	HDGFL3	promoter
DNMT1	FANCI	promoter
DNMT1	METRN	promoter
DNMT1	ERVK13-1	promoter
DNMT1	MRTFB	promoter
DNMT1	BMERB1	promoter
DNMT1	VPS35L	promoter
DNMT1	MOSMO	promoter
DNMT1	KCTD13	promoter
DNMT1	ZNF423	promoter
DNMT1	CRNDE	promoter
DNMT1	MTSS2	promoter
DNMT1	PLCG2	promoter
DNMT1	GSE1	promoter
DNMT1	FANCA	promoter
DNMT1	RFFL	promoter
DNMT1	LHX1-DT	promoter
DNMT1	LHX1	promoter
DNMT1	EFCAB13	promoter
DNMT1	SRSF1	promoter
DNMT1	STRADA	promoter
DNMT1	SOX9-AS1	promoter
DNMT1	SEPTIN9	promoter
DNMT1	RBFOX3	promoter
DNMT1	RNF213-AS1	promoter
DNMT1	SMCHD1	promoter
DNMT1	L3MBTL4	promoter
DNMT1	PTPRM	promoter
DNMT1	LAMA3	promoter
DNMT1	OSBPL1A	promoter
DNMT1	CCDC178	promoter
DNMT1	ASXL3	promoter
DNMT1	NOL4	promoter
DNMT1	MAPK4	promoter
DNMT1	SMAD4	promoter
DNMT1	NEDD4L	promoter
DNMT1	LINC01896	promoter
DNMT1	SALL3	promoter
DNMT1	PWWP3A	promoter
DNMT1	UHRF1	promoter
DNMT1	ARHGEF18	promoter
DNMT1	DNMT1	promoter
DNMT1	NFIX	promoter
DNMT1	ZNF536	promoter
DNMT1	RYR1	promoter
DNMT1	TMEM91	promoter
DNMT1	DMWD	promoter
DNMT1	SELENOW	promoter
DNMT1	PLCB1	promoter
DNMT1	PLCB4	promoter
DNMT1	PAK5	promoter
DNMT1	SLC24A3	promoter
DNMT1	RALGAPA2	promoter
DNMT1	CST3	promoter
DNMT1	ACSS1	promoter
DNMT1	RBL1	promoter
DNMT1	ZHX3	promoter
DNMT1	EYA2	promoter
DNMT1	BMP7	promoter
DNMT1	STX16	promoter
DNMT1	PHACTR3	promoter
DNMT1	USP25	promoter
DNMT1	DOP1B	promoter
DNMT1	PCBP3	promoter
DNMT1	C21orf58	promoter
DNMT1	GRK3	promoter
DNMT1	SEZ6L	promoter
DNMT1	LARGE1	promoter
DNMT1	MRTFA	promoter
DNMT1	MIRLET7BHG	promoter
DNMT1	TAFA5	promoter
DNMT1	SELENOO	promoter
DNMT1	STS	promoter
DNMT1	TBL1X	promoter
DNMT1	WWC3	promoter
DNMT1	RBBP7	promoter
DNMT1	REPS2	promoter
DNMT1	SCML2	promoter
DNMT1	CDKL5	promoter
DNMT1	BCLAF3	promoter
DNMT1	PTCHD1	promoter
DNMT1	POLA1	promoter
DNMT1	TSPAN7	promoter
DNMT1	USP9X	promoter
DNMT1	CASK	promoter
DNMT1	KDM6A	promoter
DNMT1	SLC9A7	promoter
DNMT1	KANTR	promoter
DNMT1	FAAH2	promoter
DNMT1	EDA	promoter
DNMT1	OGT	promoter
DNMT1	SLC16A2	promoter
DNMT1	NEXMIF	promoter
DNMT1	SATL1	promoter
DNMT1	DIAPH2	promoter
DNMT1	ZMAT1	promoter
DNMT1	ARMCX5-GPRASP2	promoter
DNMT1	BEX3	promoter
DNMT1	AMMECR1	promoter
DNMT1	ALG13	promoter
DNMT1	DOCK11	promoter
DNMT1	UPF3B	promoter
DNMT1	STAG2	promoter
DNMT1	INTS6L	promoter
DNMT1	FMR1	promoter
DNMT1	MTMR1	promoter
DNMT1	BRCC3	promoter
DNMT1	IGF2R	enhancer
FOXO3	TUT4	promoter
FOXO3	PATJ	promoter
FOXO3	JAK1	promoter
FOXO3	FNBP1L	promoter
FOXO3	DPYD	promoter
FOXO3	MIR137HG	promoter
FOXO3	PLPPR4	promoter
FOXO3	AKNAD1	promoter
FOXO3	ODR4	promoter
FOXO3	HNRNPU	promoter
FOXO3	RRM2	promoter
FOXO3	NRXN1	promoter
FOXO3	TIA1	promoter
FOXO3	SEPTIN10	promoter
FOXO3	RIF1	promoter
FOXO3	GCA	promoter
FOXO3	DIRC3	promoter
FOXO3	SLC6A1	promoter
FOXO3	NKTR	promoter
FOXO3	TASOR	promoter
FOXO3	SEMA5B	promoter
FOXO3	DIPK2A	promoter
FOXO3	KCNMB2	promoter
FOXO3	LINC01206	promoter
FOXO3	EIF4A2	promoter
FOXO3	INTU	promoter
FOXO3	MAML3	promoter
FOXO3	CENPU	promoter
FOXO3	LINC00461	promoter
FOXO3	FNIP1	promoter
FOXO3	GMDS-DT	promoter
FOXO3	MSH5	promoter
FOXO3	LINC00472	promoter
FOXO3	EEF1A1	promoter
FOXO3	MMS22L	promoter
FOXO3	PRDM1	promoter
FOXO3	LINC02532	promoter
FOXO3	BEND3	promoter
FOXO3	FOXO3	promoter
FOXO3	CCDC28A	promoter
FOXO3	REPS1	promoter
FOXO3	ADAT2	promoter
FOXO3	POU6F2	promoter
FOXO3	RABGEF1	promoter
FOXO3	PDK4	promoter
FOXO3	STAG3	promoter
FOXO3	IMMP2L	promoter
FOXO3	BMT2	promoter
FOXO3	CYREN	promoter
FOXO3	TRMT9B	promoter
FOXO3	SNTB1	promoter
FOXO3	RFX3	promoter
FOXO3	AK3	promoter
FOXO3	PSIP1	promoter
FOXO3	MLLT10	promoter
FOXO3	BICC1	promoter
FOXO3	PTEN	promoter
FOXO3	BTAF1	promoter
FOXO3	PLCE1	promoter
FOXO3	NAP1L4	promoter
FOXO3	DKK3	promoter
FOXO3	TEAD1	promoter
FOXO3	MPPED2	promoter
FOXO3	PAX6	promoter
FOXO3	SLC1A2	promoter
FOXO3	RBM4	promoter
FOXO3	DLG2	promoter
FOXO3	ZBTB16	promoter
FOXO3	LMO3	promoter
FOXO3	SOX5	promoter
FOXO3	FGD4	promoter
FOXO3	ATF7	promoter
FOXO3	ATP5MC2	promoter
FOXO3	HNRNPA1	promoter
FOXO3	TBC1D15	promoter
FOXO3	TMTC2	promoter
FOXO3	LINC02397	promoter
FOXO3	RPLP0	promoter
FOXO3	RFLNA	promoter
FOXO3	POLE	promoter
FOXO3	PELI2	promoter
FOXO3	SYNE2	promoter
FOXO3	CEP128	promoter
FOXO3	PRRT2	promoter
FOXO3	KCTD13	promoter
FOXO3	CRNDE	promoter
FOXO3	MTSS2	promoter
FOXO3	WWOX	promoter
FOXO3	LHX1-DT	promoter
FOXO3	SOX9-AS1	promoter
FOXO3	SMAD4	promoter
FOXO3	NEDD4L	promoter
FOXO3	PWWP3A	promoter
FOXO3	ARHGEF18	promoter
FOXO3	NFIX	promoter
FOXO3	RYR1	promoter
FOXO3	ACSS1	promoter
FOXO3	RBM39	promoter
FOXO3	ZHX3	promoter
FOXO3	UBE2V1	promoter
FOXO3	BMP7	promoter
FOXO3	PHACTR3	promoter
FOXO3	SPECC1L	promoter
FOXO3	MRTFA	promoter
FOXO3	MIRLET7BHG	promoter
FOXO3	SELENOO	promoter
FOXO3	STS	promoter
FOXO3	TBL1X	promoter
FOXO3	KDM6A	promoter
FOXO3	ABCB7	promoter
FOXO3	RPL36A	promoter
FOXO3	DOCK11	promoter
FOXO3	THOC2	promoter
FOXO3	STAG2	promoter
FOXO3	BRCC3	promoter
FOXO3	ADAT2	enhancer
FOXO3	PEX3	enhancer
FOXO3	SRRM4	enhancer
FOXO3	FOXO3	enhancer
FOXO3	IGF2R	enhancer
FOXO3	CHRDL2	enhancer
PAX6	NFIA	promoter
PAX6	BRINP3	promoter
PAX6	LINC00299	promoter
PAX6	MAP3K20	promoter
PAX6	LNPK	promoter
PAX6	SFMBT1	promoter
PAX6	FAM107A	promoter
PAX6	ZBTB20-AS5	promoter
PAX6	KCNMB2	promoter
PAX6	SOX2-OT	promoter
PAX6	NSD2	promoter
PAX6	CENPU	promoter
PAX6	STARD4-AS1	promoter
PAX6	SEMA6A	promoter
PAX6	GMDS-DT	promoter
PAX6	RIPOR2	promoter
PAX6	SNHG5	promoter
PAX6	PRDM1	promoter
PAX6	LINC02532	promoter
PAX6	BEND3	promoter
PAX6	OSTM1-AS1	promoter
PAX6	ADAT2	promoter
PAX6	CRPPA	promoter
PAX6	SEPTIN7	promoter
PAX6	SGCE	promoter
PAX6	BMT2	promoter
PAX6	NKAIN3	promoter
PAX6	RORB	promoter
PAX6	ANKRD26	promoter
PAX6	RRM1	promoter
PAX6	SLC1A2	promoter
PAX6	PLAAT3	promoter
PAX6	PPP6R3	promoter
PAX6	PIWIL4	promoter
PAX6	RDX	promoter
PAX6	NCAPD3	promoter
PAX6	EPS8	promoter
PAX6	LMO3	promoter
PAX6	TBC1D15	promoter
PAX6	ANKS1B	promoter
PAX6	DGLUCY	promoter
PAX6	CSNK1G1	promoter
PAX6	AP3S2	promoter
PAX6	VPS35L	promoter
PAX6	ZNF423	promoter
PAX6	CKLF	promoter
PAX6	FANCA	promoter
PAX6	EFCAB13	promoter
PAX6	SEPTIN9	promoter
PAX6	RNF213-AS1	promoter
PAX6	OSBPL1A	promoter
PAX6	NEDD4L	promoter
PAX6	LINC01896	promoter
PAX6	PWWP3A	promoter
PAX6	DNMT1	promoter
PAX6	ZNF433-AS1	promoter
PAX6	PAK5	promoter
PAX6	PCBP3	promoter
PAX6	STS	promoter
PAX6	RBBP7	promoter
PAX6	PTCHD1-AS	promoter
PAX6	OGT	promoter
PAX6	POU3F4	promoter
PAX6	RPL36A	promoter
PAX6	ZMAT1	promoter
PAX6	ALG13	promoter
PAX6	DOCK11	promoter
PAX6	STAG2	promoter
PAX6	ADAT2	enhancer
PAX6	PEX3	enhancer
PAX6	FOXO3	enhancer
NR2E1	PRDM16	promoter
NR2E1	EPB41	promoter
NR2E1	TUT4	promoter
NR2E1	JAK1	promoter
NR2E1	ADGRL2	promoter
NR2E1	AKNAD1	promoter
NR2E1	AHCYL1	promoter
NR2E1	RGS7	promoter
NR2E1	EIPR1	promoter
NR2E1	NRXN1	promoter
NR2E1	VRK2	promoter
NR2E1	C2orf27A	promoter
NR2E1	MCM6	promoter
NR2E1	LNPK	promoter
NR2E1	SLC6A1	promoter
NR2E1	NKTR	promoter
NR2E1	ZKSCAN7-AS1	promoter
NR2E1	PTPRG-AS1	promoter
NR2E1	ZBTB20	promoter
NR2E1	SEMA5B	promoter
NR2E1	MECOM	promoter
NR2E1	SOX2-OT	promoter
NR2E1	NSD2	promoter
NR2E1	SORCS2	promoter
NR2E1	CENPU	promoter
NR2E1	LINC00461	promoter
NR2E1	PSD2	promoter
NR2E1	PHACTR1	promoter
NR2E1	RIPOR2	promoter
NR2E1	MSH5	promoter
NR2E1	ZNF451-AS1	promoter
NR2E1	RIMS1	promoter
NR2E1	FUT9	promoter
NR2E1	LINC02532	promoter
NR2E1	OSTM1	promoter
NR2E1	NR2E1	promoter
NR2E1	MFSD4B	promoter
NR2E1	HECA	promoter
NR2E1	PHACTR2	promoter
NR2E1	IGF2R	promoter
NR2E1	PACRG	promoter
NR2E1	PACRG-AS2	promoter
NR2E1	GLCCI1	promoter
NR2E1	CRPPA	promoter
NR2E1	NUP42	promoter
NR2E1	NIPSNAP2	promoter
NR2E1	ELN	promoter
NR2E1	STAG3	promoter
NR2E1	NAPEPLD	promoter
NR2E1	IMMP2L	promoter
NR2E1	KCP	promoter
NR2E1	PRKDC	promoter
NR2E1	SGK3	promoter
NR2E1	MRPS28	promoter
NR2E1	RUNX1T1	promoter
NR2E1	RFX3	promoter
NR2E1	AK3	promoter
NR2E1	TMEFF1	promoter
NR2E1	RGS3	promoter
NR2E1	KYAT1	promoter
NR2E1	KCNT1	promoter
NR2E1	TASOR2	promoter
NR2E1	MLLT10	promoter
NR2E1	TSPAN14	promoter
NR2E1	PLCE1	promoter
NR2E1	OGA	promoter
NR2E1	ARMH3	promoter
NR2E1	SMC3	promoter
NR2E1	RBM20	promoter
NR2E1	MTG1	promoter
NR2E1	NAP1L4	promoter
NR2E1	RRM1	promoter
NR2E1	MICAL2	promoter
NR2E1	PAX6	promoter
NR2E1	ABTB2	promoter
NR2E1	EEF1G	promoter
NR2E1	PLAAT3	promoter
NR2E1	PPP6R3	promoter
NR2E1	POLD3	promoter
NR2E1	NCAM1	promoter
NR2E1	CHEK1	promoter
NR2E1	LMO3	promoter
NR2E1	SOX5	promoter
NR2E1	FGD4	promoter
NR2E1	ATP5MC2	promoter
NR2E1	CNPY2	promoter
NR2E1	CHPT1	promoter
NR2E1	DTX1	promoter
NR2E1	RPLP0	promoter
NR2E1	POLE	promoter
NR2E1	SPATA13	promoter
NR2E1	SYNE2	promoter
NR2E1	KLC1	promoter
NR2E1	CFAP161	promoter
NR2E1	AP3S2	promoter
NR2E1	IDH2	promoter
NR2E1	METRN	promoter
NR2E1	ERVK13-1	promoter
NR2E1	VPS35L	promoter
NR2E1	KCTD13	promoter
NR2E1	MTSS2	promoter
NR2E1	LINC01572	promoter
NR2E1	GSE1	promoter
NR2E1	FANCA	promoter
NR2E1	STRADA	promoter
NR2E1	SOX9-AS1	promoter
NR2E1	SEPTIN9	promoter
NR2E1	RBFOX3	promoter
NR2E1	ENOSF1	promoter
NR2E1	NEDD4L	promoter
NR2E1	PWWP3A	promoter
NR2E1	UHRF1	promoter
NR2E1	DNMT1	promoter
NR2E1	ZNF700	promoter
NR2E1	NFIX	promoter
NR2E1	ZNF506	promoter
NR2E1	ZNF730	promoter
NR2E1	ZNF875	promoter
NR2E1	RYR1	promoter
NR2E1	RPS16	promoter
NR2E1	TMEM91	promoter
NR2E1	DMWD	promoter
NR2E1	RPL13A	promoter
NR2E1	ZNF551	promoter
NR2E1	PLCB4	promoter
NR2E1	NINL	promoter
NR2E1	RBM39	promoter
NR2E1	UBE2V1	promoter
NR2E1	BMP7	promoter
NR2E1	RPS21	promoter
NR2E1	PCBP3	promoter
NR2E1	C21orf58	promoter
NR2E1	RPL3	promoter
NR2E1	TBL1X	promoter
NR2E1	TSPAN7	promoter
NR2E1	ZC4H2	promoter
NR2E1	DOCK11	promoter
NR2E1	IGF2R	enhancer
NR2E1	FOXO3	enhancer
NR2E1	ADAT2	enhancer
NR2E1	PEX3	enhancer
NR2E1	PCBP3	enhancer
NFIX	DISP3	promoter
NFIX	ADGRL2	promoter
NFIX	FNBP1L	promoter
NFIX	AKNAD1	promoter
NFIX	PLD5	promoter
NFIX	EIPR1	promoter
NFIX	CTNNA2	promoter
NFIX	PANTR1	promoter
NFIX	KCNJ3	promoter
NFIX	IGFBP5	promoter
NFIX	LINC01266	promoter
NFIX	SLC6A11	promoter
NFIX	NKTR	promoter
NFIX	GASK1A	promoter
NFIX	FAM107A	promoter
NFIX	ZBTB20-AS5	promoter
NFIX	LINC02614	promoter
NFIX	MECOM	promoter
NFIX	EIF4A2	promoter
NFIX	NSD2	promoter
NFIX	SORCS2	promoter
NFIX	SCLT1	promoter
NFIX	CENPU	promoter
NFIX	VCAN-AS1	promoter
NFIX	PSD2	promoter
NFIX	ARHGAP26	promoter
NFIX	GMDS-DT	promoter
NFIX	PHACTR1	promoter
NFIX	JARID2	promoter
NFIX	EEF1A1	promoter
NFIX	TENT5A	promoter
NFIX	PRDM1	promoter
NFIX	LINC02532	promoter
NFIX	BEND3	promoter
NFIX	FOXO3	promoter
NFIX	ADAT2	promoter
NFIX	PHACTR2	promoter
NFIX	PACRG-AS2	promoter
NFIX	NIPSNAP2	promoter
NFIX	ELN	promoter
NFIX	PDK4	promoter
NFIX	KCP	promoter
NFIX	NSD3	promoter
NFIX	PTPRD	promoter
NFIX	NFIB	promoter
NFIX	MLLT3	promoter
NFIX	HNRNPK	promoter
NFIX	KCNT1	promoter
NFIX	TASOR2	promoter
NFIX	FRMD4A	promoter
NFIX	LRMDA	promoter
NFIX	EXOC6	promoter
NFIX	OGA	promoter
NFIX	DKK3	promoter
NFIX	MICAL2	promoter
NFIX	FAR1	promoter
NFIX	MPPED2	promoter
NFIX	EEF1G	promoter
NFIX	HIKESHI	promoter
NFIX	ZC3H12C	promoter
NFIX	RDX	promoter
NFIX	NCAM1	promoter
NFIX	ZBTB16	promoter
NFIX	SORL1	promoter
NFIX	MIR100HG	promoter
NFIX	KIRREL3	promoter
NFIX	SOX5	promoter
NFIX	FGD4	promoter
NFIX	SCN8A	promoter
NFIX	CAND1	promoter
NFIX	CEP83	promoter
NFIX	MYBPC1	promoter
NFIX	RFX4	promoter
NFIX	SPATA13	promoter
NFIX	ATP11A	promoter
NFIX	GPR137C	promoter
NFIX	KLC1	promoter
NFIX	METRN	promoter
NFIX	BMERB1	promoter
NFIX	MOSMO	promoter
NFIX	ZNF423	promoter
NFIX	MTSS2	promoter
NFIX	GSE1	promoter
NFIX	LHX1-DT	promoter
NFIX	STRADA	promoter
NFIX	SEPTIN9	promoter
NFIX	RBFOX3	promoter
NFIX	ENOSF1	promoter
NFIX	NOL4	promoter
NFIX	SALL3	promoter
NFIX	PWWP3A	promoter
NFIX	DNMT1	promoter
NFIX	NFIX	promoter
NFIX	DPY19L3	promoter
NFIX	DMWD	promoter
NFIX	SELENOW	promoter
NFIX	RBL1	promoter
NFIX	ZHX3	promoter
NFIX	UBE2V1	promoter
NFIX	PHACTR3	promoter
NFIX	RPL3	promoter
NFIX	MRTFA	promoter
NFIX	MIRLET7BHG	promoter
NFIX	PHKA2	promoter
NFIX	NONO	promoter
NFIX	BEX3	promoter
NFIX	TMLHE	promoter
NFIX	FOXO3	enhancer
NFIX	IGF2R	enhancer
NFIX	ADAT2	enhancer
NFIX	PEX3	enhancer
NFIX	SYNPR	enhancer
NFIX	ELN	enhancer
NFIX	SRRM4	enhancer
