# Supplementary material for: scCirclehunter delineates ecDNA-containing cells using single-cell ATAC-seq, with a focus on glioblastoma
Source: Cell Discov. 2025 Dec 9;11:98. doi: 10.1038/s41421-025-00842-9 (PMC12686523; doi:10.1038/s41421-025-00842-9)
Supplement: Supplementary file 9 — Table S8 [file 41421_2025_842_MOESM9_ESM.xlsx]

## Sheet: Table S8
Supplementary Table S8 - Main datasets in the manuscript
Dataset	Description	Database
PBMC1k	10X Genomics 1k PBMC scATAC-seq
ERR2817158	DLD1 cell line WGS	SRA
SRR8670707	SW480 cell line WGS	SRA
SRR18000349	10X SW480 cell line scATAC-seq	SRA
CNS0798668	Pooled scATAC-seq data (Replicate 1) for cell lines: HCC1937, HCT8, HT29, MDAMB361, MDAMB468 and SW480	CNGBdb
CNS0798669	Pooled scATAC-seq data (Replicate 2) for cell lines: HCC1937, HCT8, HT29, MDAMB361, MDAMB468 and SW480	CNGBdb
CNS0782670	Pooled scATAC-seq data (Replicate 1) for cell lines: BT474, DLD1, HCT15, MDAMB453, SW620 and T47D	CNGBdb
CNS0798658	Pooled scATAC-seq data (Replicate 2) for cell lines: BT474, DLD1, HCT15, MDAMB453, SW620 and T47D	CNGBdb
GSE160148	10X COLO320DM/HSR scATAC+scRNA-seq	SRA
GSE139136	Adult GBM scATAC-seq (n=4)	SRA
GSM3828672	Smart-seq2 IDHwt-GBM scRNA-seq	GEO
GSE230389	IDH-wt GBM scATAC+scRNA-seq (n=1)	SRA
EGAD00001010313	snATAC-seq data from multi-region sampling of GBM patients	EGA
PMID:38242087 supplementary file	WES, ATAC-seq, and RNA-seq data from multi-region sampling of GBM patients
EGAD00001010312	Hi-C data from multi-region sampling of GBM patients	EGA
GSE207493	19 ccRCC patients, each with scATAC and scRNA-seq	SRA
TCGA-GBM	TCGA-GBM copy number, mRNA expression matrix and survival data	TCGA
SRR8236747	PC3 WGS	SRA
SRR8236759	PC3 ATAC-seq	SRA
SRR27236351	PC3 Circle-seq	SRA
SRR8236746	COLO320DM WGS	SRA
SRR8236757	COLO320DM ATAC-seq	SRA
SRR22924782	COLO320DM Circle-seq	SRA
SRR8236745	GBM39 WGS	SRA
SRR8236755	GBM39 ATAC-seq	SRA
